# Supplementary material for: Diversity and Biogeography of Bathyal and Abyssal Seafloor Bacteria and Archaea Along a Mediterranean—Atlantic Gradient
Source: Front Microbiol. 2021 Nov 1;12:702016. doi: 10.3389/fmicb.2021.702016 (PMC8591283; doi:10.3389/fmicb.2021.702016)
Supplement: Supplementary file 1 [file Data_Sheet_1.zip]

Archive with 4 entries (4 files):
- Supplementary Data and Table S3-4 _Figure S1-4.docx
- Table S1.xlsx
- Table S2.xlsx
- Table S5.xlsx
