# Supplementary material for: Diversity and Biogeography of Bathyal and Abyssal Seafloor Bacteria and Archaea Along a Mediterranean—Atlantic Gradient
Source: Front Microbiol. 2021 Nov 1;12:702016. doi: 10.3389/fmicb.2021.702016 (PMC8591283; doi:10.3389/fmicb.2021.702016)
Supplement: Supplementary file 1 [file Data_Sheet_1.zip › Table S1.xlsx]

## Sheet: Table_S1_metadata
	Status	Material	Type	Cruise	Site	Location	Basin	Ecosystem	Geo_zone	Depth	Depth_range	Zone	Shore_dist	Core	Horizon	Latitude	Longitude	Sample_ID	Temperature	DNA_amount	Water_mean	MO_mean	dv10_mean	dv50_mean	dv90_mean	Dv43_mean	Dmean_mean	dv_span_mean
AMIGO1_Sampling_blank_core	Removed from dataset	Sediments	control	AMIGO1	none	none	none	none	none	none	none	none	none	none	none	none	none	AMIGO1_Sampling_blank_core	none	none	none	none	none	none	none	none	none	none
AMIGO1_Sampling_blank_horizon	Removed from dataset	Sediments	control	AMIGO2	none	none	none	none	none	none	none	none	none	none	none	none	none	AMIGO1_Sampling_blank_horizon	none	none	none	none	none	none	none	none	none	none
AMIGO1_Site0_CT1_0-1	Part of final dataset	Sediments	sample	AMIGO3	AMIGO1_Site0	North Atlantic (abyssal plain)	North Atlantic Ocean	abyssal plain	Atlantic_Ocean	4931	4000 - 5000m	Abyssal (4000m+)	443597.916589662	CT1	0_1	26.8900	-022.4442	AMIGO1_ST0_CT1_0_1	2	0.0284	45.5	9.085	1.158	4.424	32.7	12.48	1.40392598	7.12873312988427
AMIGO1_Site0_CT1_1-3	Part of final dataset	Sediments	sample	AMIGO4	AMIGO1_Site0	North Atlantic (abyssal plain)	North Atlantic Ocean	abyssal plain	Atlantic_Ocean	4931	4000 - 5000m	Abyssal (4000m+)	443597.916589662	CT1	1_3	26.8900	-022.4442	AMIGO1_ST0_CT1_1_3	2	0.0162	45.4466666666667	9.79666666666667	1.26	4.75	32.44	2021-08-12	1.43651136	6.56333607674515
AMIGO1_Site0_CT2_0-1	Removed because of low sequence count	Sediments	sample	AMIGO5	AMIGO1_Site0	North Atlantic (abyssal plain)	North Atlantic Ocean	abyssal plain	Atlantic_Ocean	4931	4000 - 5000m	Abyssal (4000m+)	443597.916589662	CT2	0_1	26.8900	-022.4442	AMIGO1_ST0_CT2_0_1	2	NA	NA	NA	NA	NA	NA	NA	NA	NA
AMIGO1_Site0_CT3_0-1	Part of final dataset	Sediments	sample	AMIGO6	AMIGO1_Site0	North Atlantic (abyssal plain)	North Atlantic Ocean	abyssal plain	Atlantic_Ocean	4931	4000 - 5000m	Abyssal (4000m+)	443597.916589662	CT3	0_1	26.8900	-022.4442	AMIGO1_ST0_CT3_0_1	2	0.0168	45.5	9.085	1.398	4.728	2021-06-24	9.75	1.09389534	4.90516012020369
AMIGO1_Site0_CT4_0-1	Part of final dataset	Sediments	sample	AMIGO7	AMIGO1_Site0	North Atlantic (abyssal plain)	North Atlantic Ocean	abyssal plain	Atlantic_Ocean	4931	4000 - 5000m	Abyssal (4000m+)	443597.916589662	CT4	0_1	26.8900	-022.4442	AMIGO1_ST0_CT4_0_1	2	0.0142	45.5	9.085	1.284	4.89	44.46	17.74	1.99592416	8.816523970886
AMIGO1_Site1_CT1_0-1	Part of final dataset	Sediments	sample	AMIGO8	AMIGO1_Site1	North Atlantic (abyssal plain)	North Atlantic Ocean	abyssal plain	Atlantic_Ocean	4770	4000 - 5000m	Abyssal (4000m+)	1882913.05494416	CT1	0_1	23.0042	-041.2092	AMIGO1_ST1_CT1_0_1	2	0.0126	48.58	9.28666666666667	1.162	4.502	40.18	2021-02-19	2.1364026	8.62980858282643
AMIGO1_Site1_CT1_1-3	Part of final dataset	Sediments	sample	AMIGO9	AMIGO1_Site1	North Atlantic (abyssal plain)	North Atlantic Ocean	abyssal plain	Atlantic_Ocean	4770	4000 - 5000m	Abyssal (4000m+)	1882913.05494416	CT1	1_3	23.0042	-041.2092	AMIGO1_ST1_CT1_1_3	2	0.015	44.5066666666667	7.89	1.13	4.49	31.28	12.52	1.40833036	6.71431958794937
AMIGO1_Site1_CT1_3-5	Removed because of low sequence count	Sediments	sample	AMIGO10	AMIGO1_Site1	North Atlantic (abyssal plain)	North Atlantic Ocean	abyssal plain	Atlantic_Ocean	4770	4000 - 5000m	Abyssal (4000m+)	1882913.05494416	CT1	3_5	23.0042	-041.2092	AMIGO1_ST1_CT1_3_5	2	NA	NA	NA	NA	NA	NA	NA	NA	NA
AMIGO1_Site1_CT2_0-1	Part of final dataset	Sediments	sample	AMIGO11	AMIGO1_Site1	North Atlantic (abyssal plain)	North Atlantic Ocean	abyssal plain	Atlantic_Ocean	4770	4000 - 5000m	Abyssal (4000m+)	1882913.05494416	CT2	0_1	23.0042	-041.2092	AMIGO1_ST1_CT2_0_1	2	0.012	48.58	9.28666666666667	1.202	4.692	37.42	2021-01-15	1.6955172	7.70449595480114
AMIGO1_Site1_CT2_1-3	Part of final dataset	Sediments	sample	AMIGO12	AMIGO1_Site1	North Atlantic (abyssal plain)	North Atlantic Ocean	abyssal plain	Atlantic_Ocean	4770	4000 - 5000m	Abyssal (4000m+)	1882913.05494416	CT2	1_3	23.0042	-041.2092	AMIGO1_ST1_CT2_1_3	2	0.021	44.5066666666667	7.89	1.202	4.72	43.42	16.28	1.82727254	8.92537593334295
AMIGO1_Site1_CT2_3-5	Part of final dataset	Sediments	sample	AMIGO13	AMIGO1_Site1	North Atlantic (abyssal plain)	North Atlantic Ocean	abyssal plain	Atlantic_Ocean	4770	4000 - 5000m	Abyssal (4000m+)	1882913.05494416	CT2	3_5	23.0042	-041.2092	AMIGO1_ST1_CT2_3_5	2	0.0116	44.4725	7.52	1.242	4.554	39.8	2021-01-16	1.80965662	8.45613958430299
AMIGO1_Site1_CT2_5-10	Part of final dataset	Sediments	sample	AMIGO14	AMIGO1_Site1	North Atlantic (abyssal plain)	North Atlantic Ocean	abyssal plain	Atlantic_Ocean	4770	4000 - 5000m	Abyssal (4000m+)	1882913.05494416	CT2	5_10	23.0042	-041.2092	AMIGO1_ST1_CT2_5_11	2	0	42.97	7.78333333333333	1.108	4.144	36.14	14.68	1.65011914	8.4482461528175
AMIGO1_Site1_CT3_0-1	Part of final dataset	Sediments	sample	AMIGO15	AMIGO1_Site1	North Atlantic (abyssal plain)	North Atlantic Ocean	abyssal plain	Atlantic_Ocean	4770	4000 - 5000m	Abyssal (4000m+)	1882913.05494416	CT3	0_1	23.0042	-041.2092	AMIGO1_ST1_CT3_0_1	2	0.029	48.58	9.28666666666667	1.276	5.22	53.92	2021-07-20	2.32611028	10.0703272800535
AMIGO1_Site1_CT3_1-3	Part of final dataset	Sediments	sample	AMIGO16	AMIGO1_Site1	North Atlantic (abyssal plain)	North Atlantic Ocean	abyssal plain	Atlantic_Ocean	4770	4000 - 5000m	Abyssal (4000m+)	1882913.05494416	CT3	1_3	23.0042	-041.2092	AMIGO1_ST1_CT3_1_3	2	0.016	44.5066666666667	7.89	1.188	4.808	51.06	2021-06-22	2.53881312	10.3533981926726
AMIGO1_Site1_CT3_3-5	Part of final dataset	Sediments	sample	AMIGO17	AMIGO1_Site1	North Atlantic (abyssal plain)	North Atlantic Ocean	abyssal plain	Atlantic_Ocean	4770	4000 - 5000m	Abyssal (4000m+)	1882913.05494416	CT3	3_5	23.0042	-041.2092	AMIGO1_ST1_CT3_3_5	2	0.016	44.4725	7.52	1.244	4.85	48.72	17.42	1.9573314	9.77217762780789
AMIGO1_Site1_CT3_5-10	Removed because of low sequence count	Sediments	sample	AMIGO18	AMIGO1_Site1	North Atlantic (abyssal plain)	North Atlantic Ocean	abyssal plain	Atlantic_Ocean	4770	4000 - 5000m	Abyssal (4000m+)	1882913.05494416	CT3	5_10	23.0042	-041.2092	AMIGO1_ST1_CT3_5_10	2	NA	NA	NA	NA	NA	NA	NA	NA	NA
AMIGO1_Site1_CT4_0-1	Part of final dataset	Sediments	sample	AMIGO19	AMIGO1_Site1	North Atlantic (abyssal plain)	North Atlantic Ocean	abyssal plain	Atlantic_Ocean	4770	4000 - 5000m	Abyssal (4000m+)	1882913.05494416	CT4	0_1	23.0042	-041.2092	AMIGO1_ST1_CT4_0_1	2	NA	NA	NA	NA	NA	NA	NA	NA	NA
AMIGO1_Site1_CT4_1-3	Part of final dataset	Sediments	sample	AMIGO20	AMIGO1_Site1	North Atlantic (abyssal plain)	North Atlantic Ocean	abyssal plain	Atlantic_Ocean	4770	4000 - 5000m	Abyssal (4000m+)	1882913.05494416	CT4	1_3	23.0042	-041.2092	AMIGO1_ST1_CT4_1_3	2	NA	NA	NA	NA	NA	NA	NA	NA	NA
AMIGO1_Site1_CT4_3-5	Removed because of low sequence count	Sediments	sample	AMIGO21	AMIGO1_Site1	North Atlantic (abyssal plain)	North Atlantic Ocean	abyssal plain	Atlantic_Ocean	4770	4000 - 5000m	Abyssal (4000m+)	1882913.05494416	CT4	3_5	23.0042	-041.2092	AMIGO1_ST1_CT4_3_5	2	NA	NA	NA	NA	NA	NA	NA	NA	NA
AMIGO1_Site1_CT4_5-10	Part of final dataset	Sediments	sample	AMIGO22	AMIGO1_Site1	North Atlantic (abyssal plain)	North Atlantic Ocean	abyssal plain	Atlantic_Ocean	4770	4000 - 5000m	Abyssal (4000m+)	1882913.05494416	CT4	5_10	23.0042	-041.2092	AMIGO1_ST1_CT4_5_8	2	NA	NA	NA	NA	NA	NA	NA	NA	NA
AMIGO1_Site2_CT1_0-1	Part of final dataset	Sediments	sample	AMIGO23	AMIGO1_Site2	North Atlantic (abyssal plain)	North Atlantic Ocean	abyssal plain	Atlantic_Ocean	4630	4000 - 5000m	Abyssal (4000m+)	1385043.69779701	CT1	0_1	20.3392	-049.4358	AMIGO1_ST2_CT1_0_1	2	0.0264	55.99	8.45	1.322	5.066	38.84	14.96	1.67984152	7.39991227240098
AMIGO1_Site2_CT1_1-3	Part of final dataset	Sediments	sample	AMIGO24	AMIGO1_Site2	North Atlantic (abyssal plain)	North Atlantic Ocean	abyssal plain	Atlantic_Ocean	4630	4000 - 5000m	Abyssal (4000m+)	1385043.69779701	CT1	1_3	20.3392	-049.4358	AMIGO1_ST2_CT1_1_3	2	0.0212	46.52	8.93	1.314	4.838	38.48	2021-03-15	1.71914548	7.67473057494232
AMIGO1_Site2_CT1_3-5	Removed because of low sequence count	Sediments	sample	AMIGO25	AMIGO1_Site2	North Atlantic (abyssal plain)	North Atlantic Ocean	abyssal plain	Atlantic_Ocean	4630	4000 - 5000m	Abyssal (4000m+)	1385043.69779701	CT1	3_5	20.3392	-049.4358	AMIGO1_ST2_CT1_3_5	2	NA	NA	NA	NA	NA	NA	NA	NA	NA
AMIGO1_Site2_CT1_5-10	Removed because of low sequence count	Sediments	sample	AMIGO26	AMIGO1_Site2	North Atlantic (abyssal plain)	North Atlantic Ocean	abyssal plain	Atlantic_Ocean	4630	4000 - 5000m	Abyssal (4000m+)	1385043.69779701	CT1	5_10	20.3392	-049.4358	AMIGO1_ST2_CT1_5_7	2	NA	NA	NA	NA	NA	NA	NA	NA	NA
AMIGO1_Site2_CT2_0-1	Part of final dataset	Sediments	sample	AMIGO27	AMIGO1_Site2	North Atlantic (abyssal plain)	North Atlantic Ocean	abyssal plain	Atlantic_Ocean	4630	4000 - 5000m	Abyssal (4000m+)	1385043.69779701	CT2	0_1	20.3392	-049.4358	AMIGO1_ST2_CT2_0_1	2	0.0282	55.99	8.45	1.398	5.506	53.58	22.56	2.5409611	9.4654021027905
AMIGO1_Site2_CT2_1-3	Part of final dataset	Sediments	sample	AMIGO28	AMIGO1_Site2	North Atlantic (abyssal plain)	North Atlantic Ocean	abyssal plain	Atlantic_Ocean	4630	4000 - 5000m	Abyssal (4000m+)	1385043.69779701	CT2	1_3	20.3392	-049.4358	AMIGO1_ST2_CT2_1_3	2	0.0152	46.52	8.93	1.436	5.232	64.08	26.46	2.97509024	11.9529580998686
AMIGO1_Site3_CT1_0-1	Removed because of low sequence count	Sediments	sample	AMIGO29	AMIGO1_Site3	North Atlantic (abyssal plain)	North Atlantic Ocean	abyssal plain	Atlantic_Ocean	4630	4000 - 5000m	Abyssal (4000m+)	192078.77978042	CT1	0_1	18.8175	-054.0836	AMIGO1_ST3_CT1_0_1	2	NA	NA	NA	NA	NA	NA	NA	NA	NA
AMIGO1_Site3_CT1_1-3	Removed because of low sequence count	Sediments	sample	AMIGO30	AMIGO1_Site3	North Atlantic (abyssal plain)	North Atlantic Ocean	abyssal plain	Atlantic_Ocean	4630	4000 - 5000m	Abyssal (4000m+)	192078.77978042	CT1	1_3	18.8175	-054.0836	AMIGO1_ST3_CT1_1_3	2	NA	NA	NA	NA	NA	NA	NA	NA	NA
AMIGO1_Site3_CT1_3-5	Removed because of low sequence count	Sediments	sample	AMIGO31	AMIGO1_Site3	North Atlantic (abyssal plain)	North Atlantic Ocean	abyssal plain	Atlantic_Ocean	4630	4000 - 5000m	Abyssal (4000m+)	192078.77978042	CT1	3_5	18.8175	-054.0836	AMIGO1_ST3_CT1_3_5	2	NA	NA	NA	NA	NA	NA	NA	NA	NA
AMIGO1_Site3_CT1_5-10	Removed because of low sequence count	Sediments	sample	AMIGO32	AMIGO1_Site3	North Atlantic (abyssal plain)	North Atlantic Ocean	abyssal plain	Atlantic_Ocean	4630	4000 - 5000m	Abyssal (4000m+)	192078.77978042	CT1	5_10	18.8175	-054.0836	AMIGO1_ST3_CT1_5_7	2	NA	NA	NA	NA	NA	NA	NA	NA	NA
AMIGO1_Site3_CT2_0-1	Part of final dataset	Sediments	sample	AMIGO33	AMIGO1_Site3	North Atlantic (abyssal plain)	North Atlantic Ocean	abyssal plain	Atlantic_Ocean	4630	4000 - 5000m	Abyssal (4000m+)	192078.77978042	CT2	0_1	18.8175	-054.0836	AMIGO1_ST3_CT2_0_1	2	0.0232	49.7	12.5366666666667	1.414	5.17	36.46	13.64	1.53267312	6.77798298144575
AMIGO1_Site3_CT2_1-3	Part of final dataset	Sediments	sample	AMIGO34	AMIGO1_Site3	North Atlantic (abyssal plain)	North Atlantic Ocean	abyssal plain	Atlantic_Ocean	4630	4000 - 5000m	Abyssal (4000m+)	192078.77978042	CT2	1_3	18.8175	-054.0836	AMIGO1_ST3_CT2_1_3	2	0.0182	49.8266666666667	11.7866666666667	1.168	4.824	47.74	2021-01-17	1.92300284	9.65208026339675
AMIGO1_Site3_CT2_10-15	Removed because of low sequence count	Sediments	sample	AMIGO35	AMIGO1_Site3	North Atlantic (abyssal plain)	North Atlantic Ocean	abyssal plain	Atlantic_Ocean	4630	4000 - 5000m	Abyssal (4000m+)	192078.77978042	CT2	10_15	18.8175	054.0836	AMIGO1_ST3_CT2_10_15	2	NA	NA	NA	NA	NA	NA	NA	NA	NA
AMIGO1_Site3_CT2_3-5	Part of final dataset	Sediments	sample	AMIGO36	AMIGO1_Site3	North Atlantic (abyssal plain)	North Atlantic Ocean	abyssal plain	Atlantic_Ocean	4630	4000 - 5000m	Abyssal (4000m+)	192078.77978042	CT2	3_5	18.8175	-054.0836	AMIGO1_ST3_CT2_3_5	2	0.018	48.5025	12.0725	1.224	5.019	51.47	18.86	2.1185674	9.98025843162859
AMIGO1_Site3_CT2_5-10	Removed because of low sequence count	Sediments	sample	AMIGO37	AMIGO1_Site3	North Atlantic (abyssal plain)	North Atlantic Ocean	abyssal plain	Atlantic_Ocean	4630	4000 - 5000m	Abyssal (4000m+)	192078.77978042	CT2	5_10	18.8175	-054.0836	AMIGO1_ST3_CT2_5_10	2	NA	NA	NA	NA	NA	NA	NA	NA	NA
AMIGO1_Site3_CT3_0-1	Removed because of low sequence count	Sediments	sample	AMIGO38	AMIGO1_Site3	North Atlantic (abyssal plain)	North Atlantic Ocean	abyssal plain	Atlantic_Ocean	4630	4000 - 5000m	Abyssal (4000m+)	192078.77978042	CT3	0_1	18.8175	-054.0836	AMIGO1_ST3_CT3_0_1	2	NA	NA	NA	NA	NA	NA	NA	NA	NA
AMIGO1_Site3_CT3_1-3	Removed because of low sequence count	Sediments	sample	AMIGO39	AMIGO1_Site3	North Atlantic (abyssal plain)	North Atlantic Ocean	abyssal plain	Atlantic_Ocean	4630	4000 - 5000m	Abyssal (4000m+)	192078.77978042	CT3	1_3	18.8175	-054.0836	AMIGO1_ST3_CT3_1_3	2	NA	NA	NA	NA	NA	NA	NA	NA	NA
AMIGO1_Site3_CT3_3-5	Removed because of low sequence count	Sediments	sample	AMIGO40	AMIGO1_Site3	North Atlantic (abyssal plain)	North Atlantic Ocean	abyssal plain	Atlantic_Ocean	4630	4000 - 5000m	Abyssal (4000m+)	192078.77978042	CT3	3_5	18.8175	-054.0836	AMIGO1_ST3_CT3_3_5	2	NA	NA	NA	NA	NA	NA	NA	NA	NA
CANHROV_Site1_CT1_0-1	Part of final dataset	Sediments	sample	CanHROV	CANHROV_Site1	Mediterranean (undersea canyon)	Mediterranean Sea	undersea canyon	Mediterranean_Sea	2490	2000 - 3000m	Lower bathyal (1200-3500m)	30571.3234932796	CT1	0_1	42.7167	006.1333	CANHROV_CT1_0_1	13	2021-07-05	51.5352941176471	9.80705882352941	1.946	8.236	66.84	26	2.92528316	7.87553381534779
CANHROV_Site1_CT1_1-3	Part of final dataset	Sediments	sample	CanHROV	CANHROV_Site1	Mediterranean (undersea canyon)	Mediterranean Sea	undersea canyon	Mediterranean_Sea	2490	2000 - 3000m	Lower bathyal (1200-3500m)	30571.3234932796	CT1	1_3	42.7167	006.1333	CANHROV_CT1_1_3	13	2021-11-01	42.13	8.49333333333333	1.382	5.44	2021-01-31	2021-02-13	1.4827433	5.4594725278802
CANHROV_Site1_CT1_3-5	Part of final dataset	Sediments	sample	CanHROV	CANHROV_Site1	Mediterranean (undersea canyon)	Mediterranean Sea	undersea canyon	Mediterranean_Sea	2490	2000 - 3000m	Lower bathyal (1200-3500m)	30571.3234932796	CT1	3_5	42.7167	006.1333	CANHROV_CT1_3_5	13	0.0244	33.9966666666667	7.42666666666667	1.274	5.242	38.86	19.46	2.18675236	7.1585992316086
CANHROV_Site1_CT1_5-10	Removed because of low sequence count	Sediments	sample	CanHROV	CANHROV_Site1	Mediterranean (undersea canyon)	Mediterranean Sea	undersea canyon	Mediterranean_Sea	2490	2000 - 3000m	Lower bathyal (1200-3500m)	30571.3234932796	CT1	5_10	42.7167	006.1333	CANHROV_CT1_5_10	13	NA	NA	NA	NA	NA	NA	NA	NA	NA
CANHROV_Site1_CT2_0-1	Part of final dataset	Sediments	sample	CanHROV	CANHROV_Site1	Mediterranean (undersea canyon)	Mediterranean Sea	undersea canyon	Mediterranean_Sea	2490	2000 - 3000m	Lower bathyal (1200-3500m)	30571.3234932796	CT2	0_1	42.7167	006.1333	CANHROV_CT2_0_1	13	2021-01-07	51.5352941176471	9.80705882352941	2.02666666666667	8.645	88.65	31.4	3.53352145	10.0029981365235
CANHROV_Site1_CT2_1-3	Part of final dataset	Sediments	sample	CanHROV	CANHROV_Site1	Mediterranean (undersea canyon)	Mediterranean Sea	undersea canyon	Mediterranean_Sea	2490	2000 - 3000m	Lower bathyal (1200-3500m)	30571.3234932796	CT2	1_3	42.7167	006.1333	CANHROV_CT2_1_3	13	0.153	42.13	8.49333333333333	1.506	2021-09-05	32.96	17.98	2.0218158	5.31623344535849
CANHROV_Site1_CT2_3-5	Part of final dataset	Sediments	sample	CanHROV	CANHROV_Site1	Mediterranean (undersea canyon)	Mediterranean Sea	undersea canyon	Mediterranean_Sea	2490	2000 - 3000m	Lower bathyal (1200-3500m)	30571.3234932796	CT2	3_5	42.7167	006.1333	CANHROV_CT2_3_5	13	0.0262	33.9966666666667	7.42666666666667	1.438	6.142	161.8	46.7	5.24026592	24.1162522587045
CANHROV_Site1_CT2_5-10	Removed because of low sequence count	Sediments	sample	CanHROV	CANHROV_Site1	Mediterranean (undersea canyon)	Mediterranean Sea	undersea canyon	Mediterranean_Sea	2490	2000 - 3000m	Lower bathyal (1200-3500m)	30571.3234932796	CT2	5_10	42.7167	006.1333	CANHROV_CT2_5_10	13	NA	NA	NA	NA	NA	NA	NA	NA	NA
CANHROV_Site1_CT3_0-1	Part of final dataset	Sediments	sample	CanHROV	CANHROV_Site1	Mediterranean (undersea canyon)	Mediterranean Sea	undersea canyon	Mediterranean_Sea	2490	2000 - 3000m	Lower bathyal (1200-3500m)	30571.3234932796	CT3	0_1	42.7167	006.1333	CANHROV_CT3_0_1	13	6.82	51.5352941176471	9.80705882352941	1.905	7.695	54.7833333333333	19.8166666666667	2.2252596	6.86076973277581
CANHROV_Site1_CT3_1-3	Part of final dataset	Sediments	sample	CanHROV	CANHROV_Site1	Mediterranean (undersea canyon)	Mediterranean Sea	undersea canyon	Mediterranean_Sea	2490	2000 - 3000m	Lower bathyal (1200-3500m)	30571.3234932796	CT3	1_3	42.7167	006.1333	CANHROV_CT3_1_3	13	0.346	42.13	8.49333333333333	1.676	6.444	37.26	16.86	1.89782374	5.51575690405244
CANHROV_Site1_CT3_3-5	Part of final dataset	Sediments	sample	CanHROV	CANHROV_Site1	Mediterranean (undersea canyon)	Mediterranean Sea	undersea canyon	Mediterranean_Sea	2490	2000 - 3000m	Lower bathyal (1200-3500m)	30571.3234932796	CT3	3_5	42.7167	006.1333	CANHROV_CT3_3_5	13	0.0388	33.9966666666667	7.42666666666667	1.226	5.096	33.4	14.64	1.64150742	6.30633996357103
Control_Negatif_PCR_1	Removed from dataset	Sediments	control	none	none	none	none	none	none	none	none	none	none	none	none	none	none	Temoin_Negatif_Tag_ea_Aumbion_1	none	none	none	none	none	none	none	none	none	none
Control_Negatif_PCR_10	Removed from dataset	Sediments	control	none	none	none	none	none	none	none	none	none	none	none	none	none	none	Temoin_Negatif_Tag_eau_Ambion_10	none	none	none	none	none	none	none	none	none	none
Control_Negatif_PCR_11	Removed from dataset	Sediments	control	none	none	none	none	none	none	none	none	none	none	none	none	none	none	Temoin_Negatif_Tag_eau_Ambion_11	none	none	none	none	none	none	none	none	none	none
Control_Negatif_PCR_12	Removed from dataset	Sediments	control	none	none	none	none	none	none	none	none	none	none	none	none	none	none	Temoin_Negatif_Tag_eau_Ambion_12	none	none	none	none	none	none	none	none	none	none
Control_Negatif_PCR_13	Removed from dataset	Sediments	control	none	none	none	none	none	none	none	none	none	none	none	none	none	none	Temoin_Negatif_Tag_eau_Ambion_13	none	none	none	none	none	none	none	none	none	none
Control_Negatif_PCR_14	Removed from dataset	Sediments	control	none	none	none	none	none	none	none	none	none	none	none	none	none	none	Temoin_Negatif_Tag_eau_Ambion_14	none	none	none	none	none	none	none	none	none	none
Control_Negatif_PCR_2	Removed from dataset	Sediments	control	none	none	none	none	none	none	none	none	none	none	none	none	none	none	Temoin_Negatif_Tag_eau_Ambion_2	none	none	none	none	none	none	none	none	none	none
Control_Negatif_PCR_3	Removed from dataset	Sediments	control	none	none	none	none	none	none	none	none	none	none	none	none	none	none	Temoin_Negatif_Tag_eau_Ambion_3	none	none	none	none	none	none	none	none	none	none
Control_Negatif_PCR_4	Removed from dataset	Sediments	control	none	none	none	none	none	none	none	none	none	none	none	none	none	none	Temoin_Negatif_Tag_eau_Ambion_4	none	none	none	none	none	none	none	none	none	none
Control_Negatif_PCR_5	Removed from dataset	Sediments	control	none	none	none	none	none	none	none	none	none	none	none	none	none	none	Temoin_Negatif_Tag_eau_Ambion_5	none	none	none	none	none	none	none	none	none	none
Control_Negatif_PCR_6	Removed from dataset	Sediments	control	none	none	none	none	none	none	none	none	none	none	none	none	none	none	Temoin_Negatif_Tag_eau_Ambion_6	none	none	none	none	none	none	none	none	none	none
Control_Negatif_PCR_7	Removed from dataset	Sediments	control	none	none	none	none	none	none	none	none	none	none	none	none	none	none	Temoin_Negatif_Tag_eau_Ambion_7	none	none	none	none	none	none	none	none	none	none
Control_Negatif_PCR_8	Removed from dataset	Sediments	control	none	none	none	none	none	none	none	none	none	none	none	none	none	none	Temoin_Negatif_Tag_eau_Ambion_8	none	none	none	none	none	none	none	none	none	none
Control_Negatif_PCR_9	Removed from dataset	Sediments	control	none	none	none	none	none	none	none	none	none	none	none	none	none	none	Temoin_Negatif_Tag_eau_Ambion_9	none	none	none	none	none	none	none	none	none	none
EssNaut_extraction_control	Removed from dataset	Sediments	control	ESSNAUT16	none	none	none	none	none	none	none	none	none	none	none	none	none	EssNaut_DNA_extraction_blank	none	none	none	none	none	none	none	none	none	none
EssNaut_PL06_CT2_0-1	Part of final dataset	Sediments	sample	ESSNAUT17	EssNaut_PL06	Mediterranean (passive margin)	Mediterranean Sea	continental margin	Mediterranean_Sea	2417	2000 - 3000m	Lower bathyal (1200-3500m)	27883.7407901408	CT2	0_1	42.9422	006.7422	EssNaut_PL06_CT2_0_1	13	NA	2021-08-30	NA	2.41	8.054	22.98	10.68	1.2000321	2.55346260157256
EssNaut_PL06_CT2_1-3	Part of final dataset	Sediments	sample	ESSNAUT18	EssNaut_PL06	Mediterranean (passive margin)	Mediterranean Sea	continental margin	Mediterranean_Sea	2417	2000 - 3000m	Lower bathyal (1200-3500m)	27883.7407901408	CT2	1_3	42.9422	006.7422	EssNaut_PL06_CT2_1_3	13	NA	35.87	NA	1.276	2021-07-05	30.56	2021-01-15	1.698846	5.13483871241912
EssNaut_PL06_CT2_3-5	Part of final dataset	Sediments	sample	ESSNAUT19	EssNaut_PL06	Mediterranean (passive margin)	Mediterranean Sea	continental margin	Mediterranean_Sea	2417	2000 - 3000m	Lower bathyal (1200-3500m)	27883.7407901408	CT2	3_5	42.9422	006.7422	EssNaut_PL06_CT2_3_5	13	NA	29.95	8.65	1.27	5.216	35.76	17.26	1.94147732	6.59069870768208
EssNaut_PL06_CT2_5-10	Part of final dataset	Sediments	sample	ESSNAUT20	EssNaut_PL06	Mediterranean (passive margin)	Mediterranean Sea	continental margin	Mediterranean_Sea	2417	2000 - 3000m	Lower bathyal (1200-3500m)	27883.7407901408	CT2	5_10	42.9422	006.7422	EssNaut_PL06_CT2_5_10	13	NA	20.98	11.65	1.264	5.184	23.24	15.854	1.7829207	4.23456685280064
EssNaut_PL07_CT2_0-1	Part of final dataset	Sediments	sample	ESSNAUT21	EssNaut_PL07	Mediterranean (passive margin)	Mediterranean Sea	continental margin	Mediterranean_Sea	2415	2000 - 3000m	Lower bathyal (1200-3500m)	NA	CT2	0_1	42.9423	006.7426	EssNaut_PL07_CT2_0_1	13	NA	43.26	8.68	NA	NA	NA	NA	NA	NA
EssNaut_PL07_CT2_1-3	Part of final dataset	Sediments	sample	ESSNAUT22	EssNaut_PL07	Mediterranean (passive margin)	Mediterranean Sea	continental margin	Mediterranean_Sea	2415	2000 - 3000m	Lower bathyal (1200-3500m)	NA	CT2	1_3	42.9423	006.7426	EssNaut_PL07_CT2_1_3	13	NA	36.8	8.51	NA	NA	NA	NA	NA	NA
EssNaut_PL07_CT2_3-5	Part of final dataset	Sediments	sample	ESSNAUT23	EssNaut_PL07	Mediterranean (passive margin)	Mediterranean Sea	continental margin	Mediterranean_Sea	2415	2000 - 3000m	Lower bathyal (1200-3500m)	NA	CT2	3_5	42.9423	006.7426	EssNaut_PL07_CT2_3_5	13	NA	32.6	6.68	NA	NA	NA	NA	NA	NA
EssNaut_PL11_CT2_0-1	Part of final dataset	Sediments	sample	ESSNAUT24	EssNaut_PL11	Mediterranean (passive margin)	Mediterranean Sea	continental margin	Mediterranean_Sea	2418	2000 - 3000m	Lower bathyal (1200-3500m)	27859.3087739006	CT2	0_1	42.9423	006.7423	EssNaut_PL11_CT2_0_1	13	NA	42.98	7.98	1.504	5.976	28.42	12.68	1.42809466	4.50387989635165
EssNaut_PL11_CT2_1-3	Part of final dataset	Sediments	sample	ESSNAUT25	EssNaut_PL11	Mediterranean (passive margin)	Mediterranean Sea	continental margin	Mediterranean_Sea	2418	2000 - 3000m	Lower bathyal (1200-3500m)	27859.3087739006	CT2	1_3	42.9423	006.7423	EssNaut_PL11_CT2_1_3	13	NA	38.42	7.32	1.228	4.706	19.46	9.23	1.03728944	3.87376054466877
EssNaut_PL11_CT2_3-5	Part of final dataset	Sediments	sample	ESSNAUT26	EssNaut_PL11	Mediterranean (passive margin)	Mediterranean Sea	continental margin	Mediterranean_Sea	2418	2000 - 3000m	Lower bathyal (1200-3500m)	27859.3087739006	CT2	3_5	42.9423	006.7423	EssNaut_PL11_CT2_3_5	13	NA	31.46	5.96	1.208	4.49	23.44	28.366	3.1860474	4.92361546506826
EssNaut_PL11_CT2_5-10	Part of final dataset	Sediments	sample	ESSNAUT27	EssNaut_PL11	Mediterranean (passive margin)	Mediterranean Sea	continental margin	Mediterranean_Sea	2418	2000 - 3000m	Lower bathyal (1200-3500m)	27859.3087739006	CT2	5_10	42.9423	006.7423	EssNaut_PL11_CT2_5_10	13	NA	31.95	7.15	1.124	4.688	2021-05-24	11.474	1.28828854	4.98403791100496
EssNaut_PL12_CL_0-1	Part of final dataset	Sediments	sample	ESSNAUT28	EssNaut_PL12	Mediterranean (passive margin)	Mediterranean Sea	continental margin	Mediterranean_Sea	334	0 - 1000m	Upper bathyal (300-800m)	6193.33640551013	CL	0_1	43.0867	006.4512	EssNaut_PL12_CL_0_1	13	NA	60.95	13.26	2.605	12.9333333333333	96.4	34.0333333333333	3.8263405	7.23631337749448
EssNaut_PL12_CL_1-3	Part of final dataset	Sediments	sample	ESSNAUT29	EssNaut_PL12	Mediterranean (passive margin)	Mediterranean Sea	continental margin	Mediterranean_Sea	334	0 - 1000m	Upper bathyal (300-800m)	6193.33640551013	CL	1_3	43.0867	006.4512	EssNaut_PL12_CL_1_3	13	NA	50.11	2021-04-12	2.038	9.194	65.7	23.82	2.67810196	6.91663501304648
EssNaut_PL12_CL_10-15	Part of final dataset	Sediments	sample	ESSNAUT30	EssNaut_PL12	Mediterranean (passive margin)	Mediterranean Sea	continental margin	Mediterranean_Sea	334	0 - 1000m	Upper bathyal (300-800m)	6193.33640551013	CL	10_15	43.0867	006.4512	EssNaut_PL12_CL_10_15	13	NA	NA	NA	NA	NA	NA	NA	NA	NA
EssNaut_PL12_CL_3-5	Part of final dataset	Sediments	sample	ESSNAUT31	EssNaut_PL12	Mediterranean (passive margin)	Mediterranean Sea	continental margin	Mediterranean_Sea	334	0 - 1000m	Upper bathyal (300-800m)	6193.33640551013	CL	3_5	43.0867	006.4512	EssNaut_PL12_CL_3_5	13	NA	49.87	11.49	1.764	7.286	53.6	21.68	2.43859306	7.06479610668155
MDW_extraction_control	Removed from dataset	Sediments	control	MEDWAVES	none	none	none	none	none	none	none	none	none	none	none	none	none	MDW_BLANK	none	none	none	none	none	none	none	none	none	none
MDW_extraction_control_2	Removed from dataset	Sediments	control	MEDWAVES	none	none	none	none	none	none	none	none	none	none	none	none	none	Temoin_extraction_MedWaves_2	none	none	none	none	none	none	none	none	none	none
MDW_extraction_control_3	Removed from dataset	Sediments	control	MEDWAVES	none	none	none	none	none	none	none	none	none	none	none	none	none	Temoin_extraction_MedWaves_3	none	none	none	none	none	none	none	none	none	none
MDW_ST117_CT1_0-1	Part of final dataset	Sediments	sample	MEDWAVES	MDW_ST117	Azores (Formigas seamount)	North Atlantic Ocean	seamount	Atlantic_Ocean	1325	1000 - 2000m	Lower bathyal (1200-3500m)	44785.6612533527	CT1	0_1	37.3400	-024.7552	MDW_ST117_CT1_0_1	2021-04-06	NA	53.9366666666667	3.25333333333333	6.496	113.74	660.6	239.2	26.87892306	5.68484175312192
MDW_ST117_CT1_1-3	Part of final dataset	Sediments	sample	MEDWAVES	MDW_ST117	Azores (Formigas seamount)	North Atlantic Ocean	seamount	Atlantic_Ocean	1325	1000 - 2000m	Lower bathyal (1200-3500m)	44785.6612533527	CT1	1_3	37.3400	-024.7552	MDW_ST117_CT1_1_3	2021-04-06	3.42512520334	55.345	2075-03-01	2.198	10.252	45.23	19.72	2.21614574	4.17588324575026
MDW_ST117_CT1_10-15	Part of final dataset	Sediments	sample	MEDWAVES	MDW_ST117	Azores (Formigas seamount)	North Atlantic Ocean	seamount	Atlantic_Ocean	1325	1000 - 2000m	Lower bathyal (1200-3500m)	44785.6612533527	CT1	10_15	37.3400	-024.7552	MDW_ST117_CT1_10_16	2021-04-06	0	47.41	3.25333333333333	3.354	36.48	290	94.8	10.64812062	7.84141454860387
MDW_ST117_CT1_5-10	Part of final dataset	Sediments	sample	MEDWAVES	MDW_ST117	Azores (Formigas seamount)	North Atlantic Ocean	seamount	Atlantic_Ocean	1325	1000 - 2000m	Lower bathyal (1200-3500m)	44785.6612533527	CT1	5_10	37.3400	-024.7552	MDW_ST117_CT1_5_10	2021-04-06	0	41.4	2.85	3.046	41.5	357.4	113.54	12.76505268	8.2121629421307
MDW_ST117_CT2_0-1	Part of final dataset	Sediments	sample	MEDWAVES	MDW_ST117	Azores (Formigas seamount)	North Atlantic Ocean	seamount	Atlantic_Ocean	1325	1000 - 2000m	Lower bathyal (1200-3500m)	44785.6612533527	CT2	0_1	37.3400	-024.7552	MDW_ST117_CT2_0_1	2021-04-06	NA	53.9366666666667	3.25333333333333	4.294	60.18	408.2	138.4	15.56352726	6.70585006002663
MDW_ST117_CT2_1-3	Part of final dataset	Sediments	sample	MEDWAVES	MDW_ST117	Azores (Formigas seamount)	North Atlantic Ocean	seamount	Atlantic_Ocean	1325	1000 - 2000m	Lower bathyal (1200-3500m)	44785.6612533527	CT2	1_3	37.3400	-024.7552	MDW_ST117_CT2_1_3	2021-04-06	1.34332613335	55.345	2075-03-01	4.332	92.86	656.4	227.2	25.51272538	6.92406879050346
MDW_ST117_CT2_10-15	Part of final dataset	Sediments	sample	MEDWAVES	MDW_ST117	Azores (Formigas seamount)	North Atlantic Ocean	seamount	Atlantic_Ocean	1325	1000 - 2000m	Lower bathyal (1200-3500m)	44785.6612533527	CT2	10_15	37.3400	-024.7552	MDW_ST117_CT2_10_15	2021-04-06	0	47.41	3.25333333333333	2.918	30.96	335.8	104.04	11.71004812	10.7947355988061
MDW_ST117_CT2_3-5	Part of final dataset	Sediments	sample	MEDWAVES	MDW_ST117	Azores (Formigas seamount)	North Atlantic Ocean	seamount	Atlantic_Ocean	1325	1000 - 2000m	Lower bathyal (1200-3500m)	44785.6612533527	CT2	3_5	37.3400	-024.7552	MDW_ST117_CT2_3_5	2021-04-06	0.14117893739	56.3633333333333	3.06333333333333	2.184	8.086	42.14	17.88	2.00871116	4.94055068950934
MDW_ST117_CT2_5-10	Sequencing failed	NA	NA	NA	NA	NA	NA	NA	NA	NA	NA	NA	NA	NA	NA	NA	NA	NA	NA	NA	NA	NA	NA	NA	NA	NA	NA	NA
MDW_ST117_CT3_0-1	Part of final dataset	Sediments	sample	MEDWAVES	MDW_ST117	Azores (Formigas seamount)	North Atlantic Ocean	seamount	Atlantic_Ocean	1325	1000 - 2000m	Lower bathyal (1200-3500m)	44785.6612533527	CT3	0_1	37.3400	-024.7552	MDW_ST117_CT3_0_1	2021-04-06	0.90284471804	53.9366666666667	3.25333333333333	2021-06-04	49.1	1082	237.96	26.76052442	20.7439255779909
MDW_ST117_CT3_1-3	Part of final dataset	Sediments	sample	MEDWAVES	MDW_ST117	Azores (Formigas seamount)	North Atlantic Ocean	seamount	Atlantic_Ocean	1325	1000 - 2000m	Lower bathyal (1200-3500m)	44785.6612533527	CT3	1_3	37.3400	-024.7552	MDW_ST117_CT3_1_3	2021-04-06	1.65140093275	55.345	2075-03-01	4.57	85.68	592.8	209.8	23.57762262	6.75800332254848
MDW_ST117_CT3_10-15	Part of final dataset	Sediments	sample	MEDWAVES	MDW_ST117	Azores (Formigas seamount)	North Atlantic Ocean	seamount	Atlantic_Ocean	1325	1000 - 2000m	Lower bathyal (1200-3500m)	44785.6612533527	CT3	10_15	37.3400	-024.7552	MDW_ST117_CT3_10_16	2021-04-06	0	47.41	3.25333333333333	3.76	48.48	526.4	163.26	18.38213054	9.79325904269182
MDW_ST117_CT3_3-5	Part of final dataset	Sediments	sample	MEDWAVES	MDW_ST117	Azores (Formigas seamount)	North Atlantic Ocean	seamount	Atlantic_Ocean	1325	1000 - 2000m	Lower bathyal (1200-3500m)	44785.6612533527	CT3	3_5	37.3400	-024.7552	MDW_ST117_CT3_3_5	2021-04-06	0.40468121263	56.3633333333333	3.06333333333333	4.294	86.18	598.8	213.6	24.01350584	6.60265173103324
MDW_ST117_CT3_5-10	Part of final dataset	Sediments	sample	MEDWAVES	MDW_ST117	Azores (Formigas seamount)	North Atlantic Ocean	seamount	Atlantic_Ocean	1325	1000 - 2000m	Lower bathyal (1200-3500m)	44785.6612533527	CT3	5_10	37.3400	-024.7552	MDW_ST117_CT3_5_10	2021-04-06	0	41.4	2.85	3.41	41.22	278.4	100.86	11.35570598	6.57068666755673
MDW_ST179_CT1_0-1	Part of final dataset	Sediments	sample	MEDWAVES	MDW_ST179	Alboran Sea (SdO gullot)	Mediterranean Sea	strait	Transition	729	0 - 1000m	Upper bathyal (300-800m)	24711.5803853351	CT1	0_1	36.4808	-002.8945	MDW_ST179_CT1_0_1	2021-02-13	8.06591154325	57.4333333333333	10.7233333333333	2.84	2021-07-11	45.7	20.875	2.34516485	3.66296415976062
MDW_ST179_CT1_1-3	Part of final dataset	Sediments	sample	MEDWAVES	MDW_ST179	Alboran Sea (SdO gullot)	Mediterranean Sea	strait	Transition	729	0 - 1000m	Upper bathyal (300-800m)	24711.5803853351	CT1	1_3	36.4808	-002.8945	MDW_ST179_CT1_1_3	2021-02-13	6.54782380833	54.5666666666667	10.0833333333333	2.68	10.95	41.975	2021-01-18	2.033807825	3.58820828125874
MDW_ST179_CT1_10-15	Part of final dataset	Sediments	sample	MEDWAVES	MDW_ST179	Alboran Sea (SdO gullot)	Mediterranean Sea	strait	Transition	729	0 - 1000m	Upper bathyal (300-800m)	24711.5803853351	CT1	10_15	36.4808	-002.8945	MDW_ST179_CT1_10_15	2021-02-13	3.83545461701	45.9941176470588	7.80588235294118	2.726	2021-06-11	44.52	20	2.24649188	3.60239802504338
MDW_ST179_CT1_15-30	Part of final dataset	Sediments	sample	MEDWAVES	MDW_ST179	Alboran Sea (SdO gullot)	Mediterranean Sea	strait	Transition	729	0 - 1000m	Upper bathyal (300-800m)	24711.5803853351	CT1	15_30	36.4808	-002.8945	MDW_ST179_CT1_15_30	2021-02-13	1.66	42.5	8.11333333333333	6575-02-01	12.175	49.95	22.225	2.497527625	3.88328911341799
MDW_ST179_CT1_3-5	Part of final dataset	Sediments	sample	MEDWAVES	MDW_ST179	Alboran Sea (SdO gullot)	Mediterranean Sea	strait	Transition	729	0 - 1000m	Upper bathyal (300-800m)	24711.5803853351	CT1	3_5	36.4808	-002.8945	MDW_ST179_CT1_3_5	2021-02-13	6.3603570155	54.9333333333333	10.23	6175-02-01	10.475	38.75	16.525	1.8573804	3.44849917038905
MDW_ST179_CT1_30-40	Part of final dataset	Sediments	sample	MEDWAVES	MDW_ST179	Alboran Sea (SdO gullot)	Mediterranean Sea	strait	Transition	729	0 - 1000m	Upper bathyal (300-800m)	24711.5803853351	CT1	30_40	36.4808	-002.8945	MDW_ST179_CT1_30_40	2021-02-13	NA	NA	NA	NA	NA	NA	NA	NA	NA
MDW_ST179_CT1_40-50	Part of final dataset	Sediments	sample	MEDWAVES	MDW_ST179	Alboran Sea (SdO gullot)	Mediterranean Sea	strait	Transition	729	0 - 1000m	Upper bathyal (300-800m)	24711.5803853351	CT1	40_50	36.4808	-002.8945	MDW_ST179_CT1_40_50	2021-02-13	NA	NA	NA	NA	NA	NA	NA	NA	NA
MDW_ST179_CT1_5-10	Part of final dataset	Sediments	sample	MEDWAVES	MDW_ST179	Alboran Sea (SdO gullot)	Mediterranean Sea	strait	Transition	729	0 - 1000m	Upper bathyal (300-800m)	24711.5803853351	CT1	5_10	36.4808	-002.8945	MDW_ST179_CT1_5_10	2021-02-13	6.04572743314	51.4	9.64	2.85	11.65	42.25	18.375	2.06595745	3.38057190323175
MDW_ST179_CT2_0-1	Part of final dataset	Sediments	sample	MEDWAVES	MDW_ST179	Alboran Sea (SdO gullot)	Mediterranean Sea	strait	Transition	729	0 - 1000m	Upper bathyal (300-800m)	24711.5803853351	CT2	0_1	36.4808	-002.8945	MDW_ST179_CT2_0_1	2021-02-13	11.0063871818	57.4333333333333	10.7233333333333	2.98	12.525	60.4	66.9	7.5130691	4.48806541836212
MDW_ST179_CT2_1-3	Part of final dataset	Sediments	sample	MEDWAVES	MDW_ST179	Alboran Sea (SdO gullot)	Mediterranean Sea	strait	Transition	729	0 - 1000m	Upper bathyal (300-800m)	24711.5803853351	CT2	1_3	36.4808	-002.8945	MDW_ST179_CT2_1_3	2021-02-13	5.9369180359	54.5666666666667	10.0833333333333	2.73	2021-05-11	381.175	75.1	8.4444872	30.6659308176101
MDW_ST179_CT2_10-15	Part of final dataset	Sediments	sample	MEDWAVES	MDW_ST179	Alboran Sea (SdO gullot)	Mediterranean Sea	strait	Transition	729	0 - 1000m	Upper bathyal (300-800m)	24711.5803853351	CT2	10_15	36.4808	-002.8945	MDW_ST179_CT2_10_15	2021-02-13	3.57326329837	45.9941176470588	7.80588235294118	5275-02-01	10.85	42.6	2021-04-18	2.068615175	3.69316598708801
MDW_ST179_CT2_15-30	Part of final dataset	Sediments	sample	MEDWAVES	MDW_ST179	Alboran Sea (SdO gullot)	Mediterranean Sea	strait	Transition	729	0 - 1000m	Upper bathyal (300-800m)	24711.5803853351	CT2	15_30	36.4808	-002.8945	MDW_ST179_CT2_15_30	2021-02-13	0.614	42.5	8.11333333333333	2.785	2021-08-12	56.45	2021-07-25	2.8880461	4.19018778231453
MDW_ST179_CT2_3-5	Part of final dataset	Sediments	sample	MEDWAVES	MDW_ST179	Alboran Sea (SdO gullot)	Mediterranean Sea	strait	Transition	729	0 - 1000m	Upper bathyal (300-800m)	24711.5803853351	CT2	3_5	36.4808	-002.8945	MDW_ST179_CT2_3_5	2021-02-13	4.17892524443	54.9333333333333	10.23	7925-02-01	11.475	45.05	21.225	2.3881768	3.68227000437834
MDW_ST179_CT2_30-40	Part of final dataset	Sediments	sample	MEDWAVES	MDW_ST179	Alboran Sea (SdO gullot)	Mediterranean Sea	strait	Transition	729	0 - 1000m	Upper bathyal (300-800m)	24711.5803853351	CT2	30_40	36.4808	-002.8945	MDW_ST179_CT2_30_40	2021-02-13	NA	NA	NA	NA	NA	NA	NA	NA	NA
MDW_ST179_CT2_40-50	Part of final dataset	Sediments	sample	MEDWAVES	MDW_ST179	Alboran Sea (SdO gullot)	Mediterranean Sea	strait	Transition	729	0 - 1000m	Upper bathyal (300-800m)	24711.5803853351	CT2	40_50	36.4808	-002.8945	MDW_ST179_CT2_40_50	2021-02-13	NA	NA	NA	NA	NA	NA	NA	NA	NA
MDW_ST179_CT2_5-10	Part of final dataset	Sediments	sample	MEDWAVES	MDW_ST179	Alboran Sea (SdO gullot)	Mediterranean Sea	strait	Transition	729	0 - 1000m	Upper bathyal (300-800m)	24711.5803853351	CT2	5_10	36.4808	-002.8945	MDW_ST179_CT2_5_10	2021-02-13	6.00508777875	51.4	9.64	2.69	11.375	44.275	2021-08-21	2.445961125	3.6547641522284
MDW_ST179_CT3_0-1	Part of final dataset	Sediments	sample	MEDWAVES	MDW_ST179	Alboran Sea (SdO gullot)	Mediterranean Sea	strait	Transition	729	0 - 1000m	Upper bathyal (300-800m)	24711.5803853351	CT3	0_1	36.4808	-002.8945	MDW_ST179_CT3_0_1	2021-02-13	9.67707719628	57.4333333333333	10.7233333333333	7525-02-01	11.175	41.975	17.975	2.021663925	3.50968947178848
MDW_ST179_CT3_1-3	Part of final dataset	Sediments	sample	MEDWAVES	MDW_ST179	Alboran Sea (SdO gullot)	Mediterranean Sea	strait	Transition	729	0 - 1000m	Upper bathyal (300-800m)	24711.5803853351	CT3	1_3	36.4808	-002.8945	MDW_ST179_CT3_1_3	2021-02-13	5.02973607341	54.5666666666667	10.0833333333333	2.74	10.875	39.85	17.625	1.980879425	3.41237470268434
MDW_ST179_CT3_10-15	Part of final dataset	Sediments	sample	MEDWAVES	MDW_ST179	Alboran Sea (SdO gullot)	Mediterranean Sea	strait	Transition	729	0 - 1000m	Upper bathyal (300-800m)	24711.5803853351	CT3	10_15	36.4808	-002.8945	MDW_ST179_CT3_10_15	2021-02-13	1.89654286153	45.9941176470588	7.80588235294118	2.34	2021-09-10	43.1875	18.95	2.1284688875	3.7443982992741
MDW_ST179_CT3_15-30	Part of final dataset	Sediments	sample	MEDWAVES	MDW_ST179	Alboran Sea (SdO gullot)	Mediterranean Sea	strait	Transition	729	0 - 1000m	Upper bathyal (300-800m)	24711.5803853351	CT3	15_30	36.4808	-002.8945	MDW_ST179_CT3_15_30	2021-02-13	0.754	42.5	8.11333333333333	2.45	11.95	53.15	2021-08-22	2.563362275	4.24273634453782
MDW_ST179_CT3_3-5	Part of final dataset	Sediments	sample	MEDWAVES	MDW_ST179	Alboran Sea (SdO gullot)	Mediterranean Sea	strait	Transition	729	0 - 1000m	Upper bathyal (300-800m)	24711.5803853351	CT3	3_5	36.4808	-002.8945	MDW_ST179_CT3_3_5	2021-02-13	7.23738697635	54.9333333333333	10.23	7725-02-01	11.25	41.825	17.75	1.99373975	3.47115794879899
MDW_ST179_CT3_30-50	Part of final dataset	Sediments	sample	MEDWAVES	MDW_ST179	Alboran Sea (SdO gullot)	Mediterranean Sea	strait	Transition	729	0 - 1000m	Upper bathyal (300-800m)	24711.5803853351	CT3	30_50	36.4808	-002.8945	MDW_ST179_CT3_30_50	2021-02-13	NA	NA	NA	NA	NA	NA	NA	NA	NA
MDW_ST179_CT3_5-10	Part of final dataset	Sediments	sample	MEDWAVES	MDW_ST179	Alboran Sea (SdO gullot)	Mediterranean Sea	strait	Transition	729	0 - 1000m	Upper bathyal (300-800m)	24711.5803853351	CT3	5_10	36.4808	-002.8945	MDW_ST179_CT3_5_10	2021-02-13	6.45259331834	51.4	9.64	5325-02-01	10.475	42.825	2021-05-19	2.190211925	3.84524250120948
MDW_ST201_CT1_0-1	Part of final dataset	Sediments	sample	MEDWAVES	MDW_ST201	Alboran Sea (SdO gullot)	Mediterranean Sea	strait	Transition	381	0 - 1000m	Upper bathyal (300-800m)	15761.80759011	CT1	0_1	36.5460	-002.8135	MDW_ST201_CT1_0_1	2021-04-13	15.0403127415	54.01	6.64	3.852	2021-08-16	58.62	2021-05-25	2.86785728	3.40551969713082
MDW_ST201_CT1_1-3	Part of final dataset	Sediments	sample	MEDWAVES	MDW_ST201	Alboran Sea (SdO gullot)	Mediterranean Sea	strait	Transition	381	0 - 1000m	Upper bathyal (300-800m)	15761.80759011	CT1	1_3	36.5460	-002.8135	MDW_ST201_CT1_1_3	2021-04-13	13.0999456242	46.2433333333333	6.75666666666667	3.544	14.82	50.98	2021-04-23	2.58748194	3.2008044621803
MDW_ST201_CT1_10-15	Part of final dataset	Sediments	sample	MEDWAVES	MDW_ST201	Alboran Sea (SdO gullot)	Mediterranean Sea	strait	Transition	381	0 - 1000m	Upper bathyal (300-800m)	15761.80759011	CT1	10_15	36.5460	-002.8135	MDW_ST201_CT1_10_15	2021-04-13	4.09209859738	38.0775	5.345	3.259	14.83	50.54	22.55	2.53505348	3.18795785090754
MDW_ST201_CT1_15-30	Part of final dataset	Sediments	sample	MEDWAVES	MDW_ST201	Alboran Sea (SdO gullot)	Mediterranean Sea	strait	Transition	381	0 - 1000m	Upper bathyal (300-800m)	15761.80759011	CT1	15_30	36.5460	-002.8135	MDW_ST201_CT1_15_30	2021-04-13	NA	NA	NA	NA	NA	NA	NA	NA	NA
MDW_ST201_CT1_3-5	Part of final dataset	Sediments	sample	MEDWAVES	MDW_ST201	Alboran Sea (SdO gullot)	Mediterranean Sea	strait	Transition	381	0 - 1000m	Upper bathyal (300-800m)	15761.80759011	CT1	3_5	36.5460	-002.8135	MDW_ST201_CT1_3_5	2021-04-13	8.92979015141	42.3633333333333	6.88666666666667	3.308	14.84	50.04	22	2.47387254	3.14907219299837
MDW_ST201_CT1_30-40	Part of final dataset	Sediments	sample	MEDWAVES	MDW_ST201	Alboran Sea (SdO gullot)	Mediterranean Sea	strait	Transition	381	0 - 1000m	Upper bathyal (300-800m)	15761.80759011	CT1	30_40	36.5460	-002.8135	MDW_ST201_CT1_30_40	2021-04-13	NA	NA	NA	NA	NA	NA	NA	NA	NA
MDW_ST201_CT1_5-10	Part of final dataset	Sediments	sample	MEDWAVES	MDW_ST201	Alboran Sea (SdO gullot)	Mediterranean Sea	strait	Transition	381	0 - 1000m	Upper bathyal (300-800m)	15761.80759011	CT1	5_10	36.5460	-002.8135	MDW_ST201_CT1_5_10	2021-04-13	7.58226976357	40	6.36333333333333	3.462	2021-12-15	53.7	23.62	2.65251028	3.32192646308494
MDW_ST201_CT2_0-1	Part of final dataset	Sediments	sample	MEDWAVES	MDW_ST201	Alboran Sea (SdO gullot)	Mediterranean Sea	strait	Transition	381	0 - 1000m	Upper bathyal (300-800m)	15761.80759011	CT2	0_1	36.5460	-002.8135	MDW_ST201_CT2_0_1	2021-04-13	NA	54.01	6.64	3.554	2021-02-15	50.58	22.76	2.55828872	3.13048523928587
MDW_ST201_CT2_1-3	Part of final dataset	Sediments	sample	MEDWAVES	MDW_ST201	Alboran Sea (SdO gullot)	Mediterranean Sea	strait	Transition	381	0 - 1000m	Upper bathyal (300-800m)	15761.80759011	CT2	1_3	36.5460	-002.8135	MDW_ST201_CT2_1_3	2021-04-13	13.4733923829	46.2433333333333	6.75666666666667	3.678	2021-04-15	54.3	23.76	2.67300904	3.28712392014479
MDW_ST201_CT2_10-15	Part of final dataset	Sediments	sample	MEDWAVES	MDW_ST201	Alboran Sea (SdO gullot)	Mediterranean Sea	strait	Transition	381	0 - 1000m	Upper bathyal (300-800m)	15761.80759011	CT2	10_15	36.5460	-002.8135	MDW_ST201_CT2_10_15	2021-04-13	NA	38.0775	5.345	3.236	2021-08-13	48.2	2021-02-21	2.36311616	3.25814081327765
MDW_ST201_CT2_15-30	Part of final dataset	Sediments	sample	MEDWAVES	MDW_ST201	Alboran Sea (SdO gullot)	Mediterranean Sea	strait	Transition	381	0 - 1000m	Upper bathyal (300-800m)	15761.80759011	CT2	15_30	36.5460	-002.8135	MDW_ST201_CT2_15_30	2021-04-13	NA	NA	NA	NA	NA	NA	NA	NA	NA
MDW_ST201_CT2_3-5	Part of final dataset	Sediments	sample	MEDWAVES	MDW_ST201	Alboran Sea (SdO gullot)	Mediterranean Sea	strait	Transition	381	0 - 1000m	Upper bathyal (300-800m)	15761.80759011	CT2	3_5	36.5460	-002.8135	MDW_ST201_CT2_3_5	2021-04-13	NA	42.3633333333333	6.88666666666667	3.512	15.36	52.46	23.34	2.62296518	3.18643506904228
MDW_ST201_CT2_30-50	Part of final dataset	Sediments	sample	MEDWAVES	MDW_ST201	Alboran Sea (SdO gullot)	Mediterranean Sea	strait	Transition	381	0 - 1000m	Upper bathyal (300-800m)	15761.80759011	CT2	30_45	36.5460	-002.8135	MDW_ST201_CT2_30_45	2021-04-13	NA	NA	NA	NA	NA	NA	NA	NA	NA
MDW_ST201_CT2_5-10	Part of final dataset	Sediments	sample	MEDWAVES	MDW_ST201	Alboran Sea (SdO gullot)	Mediterranean Sea	strait	Transition	381	0 - 1000m	Upper bathyal (300-800m)	15761.80759011	CT2	5_10	36.5460	-002.8135	MDW_ST201_CT2_5_10	2021-04-13	NA	40	6.36333333333333	3.362	15.22	54.1	2021-09-23	2.68357242	3.33359563123495
MDW_ST201_CT3_0-1	Part of final dataset	Sediments	sample	MEDWAVES	MDW_ST201	Alboran Sea (SdO gullot)	Mediterranean Sea	strait	Transition	381	0 - 1000m	Upper bathyal (300-800m)	15761.80759011	CT3	0_1	36.5460	-002.8135	MDW_ST201_CT3_0_1	2021-04-13	NA	54.01	6.64	3.92	16.64	60.14	26.44	2.9719292	3.37773976378447
MDW_ST201_CT3_1-3	Part of final dataset	Sediments	sample	MEDWAVES	MDW_ST201	Alboran Sea (SdO gullot)	Mediterranean Sea	strait	Transition	381	0 - 1000m	Upper bathyal (300-800m)	15761.80759011	CT3	1_3	36.5460	-002.8135	MDW_ST201_CT3_1_3	2021-04-13	NA	46.2433333333333	6.75666666666667	3.486	2021-08-15	54.12	23.44	2.63065584	3.3571812763914
MDW_ST201_CT3_10-15	Part of final dataset	Sediments	sample	MEDWAVES	MDW_ST201	Alboran Sea (SdO gullot)	Mediterranean Sea	strait	Transition	381	0 - 1000m	Upper bathyal (300-800m)	15761.80759011	CT3	10_15	36.5460	-002.8135	MDW_ST201_CT3_10_15	2021-04-13	NA	38.0775	5.345	3.384	2021-08-14	51.5	22.96	2.58034888	3.25086286311716
MDW_ST201_CT3_15-30	Part of final dataset	Sediments	sample	MEDWAVES	MDW_ST201	Alboran Sea (SdO gullot)	Mediterranean Sea	strait	Transition	381	0 - 1000m	Upper bathyal (300-800m)	15761.80759011	CT3	15_30	36.5460	-002.8135	MDW_ST201_CT3_15_30	2021-04-13	NA	NA	NA	NA	NA	NA	NA	NA	NA
MDW_ST201_CT3_3-5	Part of final dataset	Sediments	sample	MEDWAVES	MDW_ST201	Alboran Sea (SdO gullot)	Mediterranean Sea	strait	Transition	381	0 - 1000m	Upper bathyal (300-800m)	15761.80759011	CT3	3_5	36.5460	-002.8135	MDW_ST201_CT3_3_5	2021-04-13	NA	42.3633333333333	6.88666666666667	3.47	2021-08-15	53.66	23.34	2.62054596	3.3280649122807
MDW_ST201_CT3_30-40	Part of final dataset	Sediments	sample	MEDWAVES	MDW_ST201	Alboran Sea (SdO gullot)	Mediterranean Sea	strait	Transition	381	0 - 1000m	Upper bathyal (300-800m)	15761.80759011	CT3	30_40	36.5460	-002.8135	MDW_ST201_CT3_30_42	2021-04-13	NA	NA	NA	NA	NA	NA	NA	NA	NA
MDW_ST201_CT3_5-10	Part of final dataset	Sediments	sample	MEDWAVES	MDW_ST201	Alboran Sea (SdO gullot)	Mediterranean Sea	strait	Transition	381	0 - 1000m	Upper bathyal (300-800m)	15761.80759011	CT3	5_10	36.5460	-002.8135	MDW_ST201_CT3_5_10	2021-04-13	NA	40	6.36333333333333	3.476	2021-01-15	53.42	23.58	2.65012524	3.30711002034368
MDW_ST215_CT1_0-1	Part of final dataset	Sediments	sample	MEDWAVES	MDW_ST215	Alboran Sea (SdO gullot)	Mediterranean Sea	strait	Transition	554	0 - 1000m	Upper bathyal (300-800m)	18588.8206324278	CT1	0_1	36.5157	-002.7942	MDW_ST215_CT1_0_1	2021-03-13	NA	49.7333333333333	2021-04-10	3.326	2021-08-13	44.14	21.34	2.40118008	2.95744413672489
MDW_ST215_CT1_1-3	Part of final dataset	Sediments	sample	MEDWAVES	MDW_ST215	Alboran Sea (SdO gullot)	Mediterranean Sea	strait	Transition	554	0 - 1000m	Upper bathyal (300-800m)	18588.8206324278	CT1	1_3	36.5157	-002.7942	MDW_ST215_CT1_1_3	2021-03-13	NA	50.2766666666667	9.30333333333333	3.212	12.94	41.66	2021-02-19	2.1591418	2.9712152653548
MDW_ST215_CT1_10-15	Part of final dataset	Sediments	sample	MEDWAVES	MDW_ST215	Alboran Sea (SdO gullot)	Mediterranean Sea	strait	Transition	554	0 - 1000m	Upper bathyal (300-800m)	18588.8206324278	CT1	10_15	36.5157	-002.7942	MDW_ST215_CT1_10_15	2021-03-13	NA	42.2033333333333	8.08333333333333	2.916	13.86	50.16	23.74	2.6670531	3.40786000616713
MDW_ST215_CT1_15-30	Part of final dataset	Sediments	sample	MEDWAVES	MDW_ST215	Alboran Sea (SdO gullot)	Mediterranean Sea	strait	Transition	554	0 - 1000m	Upper bathyal (300-800m)	18588.8206324278	CT1	15_30	36.5157	-002.7942	MDW_ST215_CT1_15_30	2021-03-13	0.97	44.02	7.84	3.148	14.62	52.2	24.14	2.70984266	3.35492952740851
MDW_ST215_CT1_3-5	Part of final dataset	Sediments	sample	MEDWAVES	MDW_ST215	Alboran Sea (SdO gullot)	Mediterranean Sea	strait	Transition	554	0 - 1000m	Upper bathyal (300-800m)	18588.8206324278	CT1	3_5	36.5157	-002.7942	MDW_ST215_CT1_3_5	2021-03-13	NA	46.1175	8.82	3.411	2021-07-15	51.24	24.51	2.75220728	3.17232535437733
MDW_ST215_CT1_30-40	Part of final dataset	Sediments	sample	MEDWAVES	MDW_ST215	Alboran Sea (SdO gullot)	Mediterranean Sea	strait	Transition	554	0 - 1000m	Upper bathyal (300-800m)	18588.8206324278	CT1	30_40	36.5157	-002.7942	MDW_ST215_CT1_30_38	2021-03-13	NA	NA	NA	NA	NA	NA	NA	NA	NA
MDW_ST215_CT1_5-10	Part of final dataset	Sediments	sample	MEDWAVES	MDW_ST215	Alboran Sea (SdO gullot)	Mediterranean Sea	strait	Transition	554	0 - 1000m	Upper bathyal (300-800m)	18588.8206324278	CT1	5_10	36.5157	-002.7942	MDW_ST215_CT1_5_10	2021-03-13	NA	45.03	8.57666666666667	3.126	13.86	47.34	21.68	2.43833566	3.18993014284225
MDW_ST215_CT2_0-1	Part of final dataset	Sediments	sample	MEDWAVES	MDW_ST215	Alboran Sea (SdO gullot)	Mediterranean Sea	strait	Transition	554	0 - 1000m	Upper bathyal (300-800m)	18588.8206324278	CT2	0_1	36.5157	-002.7942	MDW_ST215_CT2_0_1	2021-03-13	NA	49.7333333333333	2021-04-10	3.338	13.92	45.34	21.28	2.39404962	3.0172615845212
MDW_ST215_CT2_1-3	Part of final dataset	Sediments	sample	MEDWAVES	MDW_ST215	Alboran Sea (SdO gullot)	Mediterranean Sea	strait	Transition	554	0 - 1000m	Upper bathyal (300-800m)	18588.8206324278	CT2	1_3	36.5157	-002.7942	MDW_ST215_CT2_1_3	2021-03-13	NA	50.2766666666667	9.30333333333333	3.344	2021-07-13	41.32	2021-02-19	2.15917224	2.77197080291971
MDW_ST215_CT2_10-15	Part of final dataset	Sediments	sample	MEDWAVES	MDW_ST215	Alboran Sea (SdO gullot)	Mediterranean Sea	strait	Transition	554	0 - 1000m	Upper bathyal (300-800m)	18588.8206324278	CT2	10_15	36.5157	-002.7942	MDW_ST215_CT2_10_15	2021-03-13	2021-01-01	42.2033333333333	8.08333333333333	2021-04-03	2021-12-14	51	23.32	2.61724726	3.39641804015583
MDW_ST215_CT2_15-30	Part of final dataset	Sediments	sample	MEDWAVES	MDW_ST215	Alboran Sea (SdO gullot)	Mediterranean Sea	strait	Transition	554	0 - 1000m	Upper bathyal (300-800m)	18588.8206324278	CT2	15_30	36.5157	-002.7942	MDW_ST215_CT2_15_30	2021-03-13	NA	44.02	7.84	3.048	15.62	57.92	25.74	2.89342946	3.51294055201699
MDW_ST215_CT2_3-5	Part of final dataset	Sediments	sample	MEDWAVES	MDW_ST215	Alboran Sea (SdO gullot)	Mediterranean Sea	strait	Transition	554	0 - 1000m	Upper bathyal (300-800m)	18588.8206324278	CT2	3_5	36.5157	-002.7942	MDW_ST215_CT2_3_5	2021-03-13	NA	46.1175	8.82	2021-11-03	13.68	45.98	2021-04-21	2.40154962	3.1336794108313
MDW_ST215_CT2_30-40	Part of final dataset	Sediments	sample	MEDWAVES	MDW_ST215	Alboran Sea (SdO gullot)	Mediterranean Sea	strait	Transition	554	0 - 1000m	Upper bathyal (300-800m)	18588.8206324278	CT2	30_40	36.5157	-002.7942	MDW_ST215_CT2_30_41	2021-03-13	NA	NA	NA	NA	NA	NA	NA	NA	NA
MDW_ST215_CT2_5-10	Part of final dataset	Sediments	sample	MEDWAVES	MDW_ST215	Alboran Sea (SdO gullot)	Mediterranean Sea	strait	Transition	554	0 - 1000m	Upper bathyal (300-800m)	18588.8206324278	CT2	5_10	36.5157	-002.7942	MDW_ST215_CT2_5_10	2021-03-13	NA	45.03	8.57666666666667	2.896	13.44	48.04	22.36	2.51372498	3.35879712548369
MDW_ST215_CT3_0-1	Part of final dataset	Sediments	sample	MEDWAVES	MDW_ST215	Alboran Sea (SdO gullot)	Mediterranean Sea	strait	Transition	554	0 - 1000m	Upper bathyal (300-800m)	18588.8206324278	CT3	0_1	36.5157	-002.7942	MDW_ST215_CT3_0_1	2021-03-13	NA	49.7333333333333	2021-04-10	3.462	2021-03-14	46.2	21.74	2.44327264	2.9885462561695
MDW_ST215_CT3_1-3	Part of final dataset	Sediments	sample	MEDWAVES	MDW_ST215	Alboran Sea (SdO gullot)	Mediterranean Sea	strait	Transition	554	0 - 1000m	Upper bathyal (300-800m)	18588.8206324278	CT3	1_3	36.5157	-002.7942	MDW_ST215_CT3_1_3	2021-03-13	NA	50.2766666666667	9.30333333333333	3.222	2021-04-14	48.04	23.48	2.637208	3.19207193515704
MDW_ST215_CT3_10-15	Part of final dataset	Sediments	sample	MEDWAVES	MDW_ST215	Alboran Sea (SdO gullot)	Mediterranean Sea	strait	Transition	554	0 - 1000m	Upper bathyal (300-800m)	18588.8206324278	CT3	10_15	36.5157	-002.7942	MDW_ST215_CT3_10_15	2021-03-13	NA	42.2033333333333	8.08333333333333	2.882	2021-03-13	44.16	2021-07-19	2.21443296	3.10360902255639
MDW_ST215_CT3_15-30	Part of final dataset	Sediments	sample	MEDWAVES	MDW_ST215	Alboran Sea (SdO gullot)	Mediterranean Sea	strait	Transition	554	0 - 1000m	Upper bathyal (300-800m)	18588.8206324278	CT3	15_30	36.5157	-002.7942	MDW_ST215_CT3_15_30	2021-03-13	1.41	44.02	7.84	3.052	15.68	55.92	24.74	2.78031578	3.37141069928451
MDW_ST215_CT3_3-5	Part of final dataset	Sediments	sample	MEDWAVES	MDW_ST215	Alboran Sea (SdO gullot)	Mediterranean Sea	strait	Transition	554	0 - 1000m	Upper bathyal (300-800m)	18588.8206324278	CT3	3_5	36.5157	-002.7942	MDW_ST215_CT3_3_5	2021-03-13	NA	46.1175	8.82	3.418	14.62	49.82	24.24	2.72465176	3.17358010790523
MDW_ST215_CT3_30-40	Part of final dataset	Sediments	sample	MEDWAVES	MDW_ST215	Alboran Sea (SdO gullot)	Mediterranean Sea	strait	Transition	554	0 - 1000m	Upper bathyal (300-800m)	18588.8206324278	CT3	30_40	36.5157	-002.7942	MDW_ST215_CT3_30_38	2021-03-13	NA	NA	NA	NA	NA	NA	NA	NA	NA
MDW_ST215_CT3_5-10	Part of final dataset	Sediments	sample	MEDWAVES	MDW_ST215	Alboran Sea (SdO gullot)	Mediterranean Sea	strait	Transition	554	0 - 1000m	Upper bathyal (300-800m)	18588.8206324278	CT3	5_10	36.5157	-002.7942	MDW_ST215_CT3_5_10	2021-03-13	NA	45.03	8.57666666666667	2.764	13.68	49.86	2021-05-24	2.75420798	3.44172965792244
MDW_ST22_CT1_0-1	Part of final dataset	Sediments	sample	MEDWAVES	MDW_ST22	Gulf od Cadiz (Gazul mud volcano)	North Atlantic Ocean	mud volcano	Transition	470	0 - 1000m	Upper bathyal (300-800m)	49404.9003498479	CT1	0_1	36.5598	-006.9492	MDW_ST22_CT1_0_1	2021-03-13	3.39104033192	26.9833333333333	3.22333333333333	83.44	189.2	832.8	338.8	38.09726826	3.87534392567802
MDW_ST22_CT1_1-3	Part of final dataset	Sediments	sample	MEDWAVES	MDW_ST22	Gulf od Cadiz (Gazul mud volcano)	North Atlantic Ocean	mud volcano	Transition	470	0 - 1000m	Upper bathyal (300-800m)	49404.9003498479	CT1	1_3	36.5598	-006.9492	MDW_ST22_CT1_1_3	2021-03-13	0.69309166313	23.9725	2.96125	78.0166666666667	145.166666666667	309.166666666667	207.166666666667	23.3361701666667	1.59134080068809
MDW_ST22_CT2_0-1	Part of final dataset	Sediments	sample	MEDWAVES	MDW_ST22	Gulf od Cadiz (Gazul mud volcano)	North Atlantic Ocean	mud volcano	Transition	470	0 - 1000m	Upper bathyal (300-800m)	49404.9003498479	CT2	0_1	36.5598	-006.9492	MDW_ST22_CT2_0_1	2021-03-13	3.75155339505	26.9833333333333	3.22333333333333	42.424	335.8	781.6	390	43.83367934	2.35725662167281
MDW_ST22_CT2_1-3	Part of final dataset	Sediments	sample	MEDWAVES	MDW_ST22	Gulf od Cadiz (Gazul mud volcano)	North Atlantic Ocean	mud volcano	Transition	470	0 - 1000m	Upper bathyal (300-800m)	49404.9003498479	CT2	1_3	36.5598	-006.9492	MDW_ST22_CT2_1_3	2021-03-13	3.26649945557	23.9725	2.96125	79.74	160.8	433.2	234	26.3183242	2.19082462995017
MDW_ST22_CT2_3-5	Part of final dataset	Sediments	sample	MEDWAVES	MDW_ST22	Gulf od Cadiz (Gazul mud volcano)	North Atlantic Ocean	mud volcano	Transition	470	0 - 1000m	Upper bathyal (300-800m)	49404.9003498479	CT2	3_5	36.5598	-006.9492	MDW_ST22_CT2_3_5	2021-03-13	0.23950068188	24.35	2.76	84.075	152.75	340.25	265.5	29.84378925	1.67536231019568
MDW_ST22_CT2_5-10	Part of final dataset	Sediments	sample	MEDWAVES	MDW_ST22	Gulf od Cadiz (Gazul mud volcano)	North Atlantic Ocean	mud volcano	Transition	470	0 - 1000m	Upper bathyal (300-800m)	49404.9003498479	CT2	5_10	36.5598	-006.9492	MDW_ST22_CT2_5_8	2021-03-13	0	23.51	2021-07-03	69.86	132.8	279.2	185.4	20.8569538	1.57180146517649
MDW_ST22_CT3_0-1	Part of final dataset	Sediments	sample	MEDWAVES	MDW_ST22	Gulf od Cadiz (Gazul mud volcano)	North Atlantic Ocean	mud volcano	Transition	470	0 - 1000m	Upper bathyal (300-800m)	49404.9003498479	CT3	0_1	36.5598	-006.9492	MDW_ST22_CT3_0_1	2021-03-13	1.26991256413	26.9833333333333	3.22333333333333	79.72	152	369.6	210	23.6239566	1.90506657061549
MDW_ST22_CT3_1-3	Part of final dataset	Sediments	sample	MEDWAVES	MDW_ST22	Gulf od Cadiz (Gazul mud volcano)	North Atlantic Ocean	mud volcano	Transition	470	0 - 1000m	Upper bathyal (300-800m)	49404.9003498479	CT3	1_3	36.5598	-006.9492	MDW_ST22_CT3_1_2	2021-03-13	2.44321871504	23.9725	2.96125	1.892	2021-07-17	1017.8	344.8	38.76270464	56.4326860936072
MDW_ST23_CT1_0-1	Part of final dataset	Sediments	sample	MEDWAVES	MDW_ST23	Gulf od Cadiz (Gazul mud volcano)	North Atlantic Ocean	mud volcano	Transition	470	0 - 1000m	Upper bathyal (300-800m)	49428.07400152	CT1	0_1	36.5605	-006.9498	MDW_ST23_CT1_0_1	2021-03-13	13.3949500946	25.5066666666667	3	88.94	181.8	546.8	262.4	29.49819428	2.51452671425492
MDW_ST23_CT1_1-3	Part of final dataset	Sediments	sample	MEDWAVES	MDW_ST23	Gulf od Cadiz (Gazul mud volcano)	North Atlantic Ocean	mud volcano	Transition	470	0 - 1000m	Upper bathyal (300-800m)	49428.07400152	CT1	1_3	36.5605	-006.9498	MDW_ST23_CT1_1_3	2021-03-13	0.30242659836	24.3433333333333	3.00333333333333	97	188	795.8	346.2	38.9138442	3.68026760804965
MDW_ST23_CT2_0-1	Part of final dataset	Sediments	sample	MEDWAVES	MDW_ST23	Gulf od Cadiz (Gazul mud volcano)	North Atlantic Ocean	mud volcano	Transition	470	0 - 1000m	Upper bathyal (300-800m)	49428.07400152	CT2	0_1	36.5605	-006.9498	MDW_ST23_CT2_0_1	2021-03-13	9.1920232568	25.5066666666667	3	85.8	172	625.4	289.6	32.5580036	3.11127325830849
MDW_ST23_CT2_1-3	Part of final dataset	Sediments	sample	MEDWAVES	MDW_ST23	Gulf od Cadiz (Gazul mud volcano)	North Atlantic Ocean	mud volcano	Transition	470	0 - 1000m	Upper bathyal (300-800m)	49428.07400152	CT2	1_3	36.5605	-006.9498	MDW_ST23_CT2_1_3	2021-03-13	1.76283224317	24.3433333333333	3.00333333333333	83.98	172.4	762.6	298.4	33.5463956	3.80611827683394
MDW_ST23_CT3_0-1	Part of final dataset	Sediments	sample	MEDWAVES	MDW_ST23	Gulf od Cadiz (Gazul mud volcano)	North Atlantic Ocean	mud volcano	Transition	470	0 - 1000m	Upper bathyal (300-800m)	49428.07400152	CT3	0_1	36.5605	-006.9498	MDW_ST23_CT3_0_1	2021-03-13	4.60105326744	25.5066666666667	3	2.256	36.052	440.2	135.42	15.23779732	21.9473005964387
MDW_ST23_CT3_1-3	Part of final dataset	Sediments	sample	MEDWAVES	MDW_ST23	Gulf od Cadiz (Gazul mud volcano)	North Atlantic Ocean	mud volcano	Transition	470	0 - 1000m	Upper bathyal (300-800m)	49428.07400152	CT3	1_3	36.5605	-006.9498	MDW_ST23_CT3_1_3	2021-03-13	0.78485862465	24.3433333333333	3.00333333333333	93.2	176.6	632.8	294.8	33.1593736	3.02355455931469
MDW_ST38_CT1_0-1	Part of final dataset	Sediments	sample	MEDWAVES	MDW_ST38	Southwest Portugal (Ormonde seamount)	North Atlantic Ocean	seamount	Transition	1920	1000 - 2000m	Lower bathyal (1200-3500m)	206305.813797268	CT1	0_1	36.8442	-011.3025	MDW_ST38_CT1_0_1	2021-06-04	4.20907724607	54.0233333333333	10.8233333333333	1.606	6.562	59.34	26.84	3.01677908	8.76071681788538
MDW_ST38_CT1_1-3	Part of final dataset	Sediments	sample	MEDWAVES	MDW_ST38	Southwest Portugal (Ormonde seamount)	North Atlantic Ocean	seamount	Transition	1920	1000 - 2000m	Lower bathyal (1200-3500m)	206305.813797268	CT1	1_3	36.8442	-011.3025	MDW_ST38_CT1_1_3	2021-06-04	2.57693628755	51.8625	10.1075	1.296	5.97	131.6	43.36	4.87781336	21.744580030278
MDW_ST38_CT1_10-15	Part of final dataset	Sediments	sample	MEDWAVES	MDW_ST38	Southwest Portugal (Ormonde seamount)	North Atlantic Ocean	seamount	Transition	1920	1000 - 2000m	Lower bathyal (1200-3500m)	206305.813797268	CT1	10_15	36.8442	-011.3025	MDW_ST38_CT1_10_15	2021-06-04	0	40.93	7.03666666666667	1.318	7.086	305	80.1	9.01122574	42.8490994204382
MDW_ST38_CT1_3-5	Part of final dataset	Sediments	sample	MEDWAVES	MDW_ST38	Southwest Portugal (Ormonde seamount)	North Atlantic Ocean	seamount	Transition	1920	1000 - 2000m	Lower bathyal (1200-3500m)	206305.813797268	CT1	3_5	36.8442	-011.3025	MDW_ST38_CT1_3_5	2021-06-04	1.71563780582	45.9825	8.195	1.45	6.968	301.6	75.9	8.53022616	42.9220033331046
MDW_ST38_CT1_5-10	Part of final dataset	Sediments	sample	MEDWAVES	MDW_ST38	Southwest Portugal (Ormonde seamount)	North Atlantic Ocean	seamount	Transition	1920	1000 - 2000m	Lower bathyal (1200-3500m)	206305.813797268	CT1	5_10	36.8442	-011.3025	MDW_ST38_CT1_5_10	2021-06-04	0.27620746649	41.4133333333333	7.84	1.232	6.212	274.2	71.78	8.0610992	43.5416680580019
MDW_ST38_CT2_0-1	Part of final dataset	Sediments	sample	MEDWAVES	MDW_ST38	Southwest Portugal (Ormonde seamount)	North Atlantic Ocean	seamount	Transition	1920	1000 - 2000m	Lower bathyal (1200-3500m)	206305.813797268	CT2	0_1	36.8442	-011.3025	MDW_ST38_CT2_0_1	2021-06-04	4.74001466632	54.0233333333333	10.8233333333333	0.8848	4.204	24.88	9.654	1.08586618	5.7070727313831
MDW_ST38_CT2_1-3	Part of final dataset	Sediments	sample	MEDWAVES	MDW_ST38	Southwest Portugal (Ormonde seamount)	North Atlantic Ocean	seamount	Transition	1920	1000 - 2000m	Lower bathyal (1200-3500m)	206305.813797268	CT2	1_3	36.8442	-011.3025	MDW_ST38_CT2_1_3	2021-06-04	1.81658146349	51.8625	10.1075	1.213	5.703	54.54	27.65	3.10408676	9.26004118072164
MDW_ST38_CT2_10-15	Part of final dataset	Sediments	sample	MEDWAVES	MDW_ST38	Southwest Portugal (Ormonde seamount)	North Atlantic Ocean	seamount	Transition	1920	1000 - 2000m	Lower bathyal (1200-3500m)	206305.813797268	CT2	10_15	36.8442	-011.3025	MDW_ST38_CT2_10_15	2021-06-04	0	40.93	7.03666666666667	0.9126	4.14	35	16.14	1.81418994	8.22520843476281
MDW_ST38_CT2_3-5	Part of final dataset	Sediments	sample	MEDWAVES	MDW_ST38	Southwest Portugal (Ormonde seamount)	North Atlantic Ocean	seamount	Transition	1920	1000 - 2000m	Lower bathyal (1200-3500m)	206305.813797268	CT2	3_5	36.8442	-011.3025	MDW_ST38_CT2_3_5	2021-06-04	1.12439638229	45.9825	8.195	0.9666	4.268	2021-06-20	8.758	0.98421494	4.47320474031649
MDW_ST38_CT2_5-10	Part of final dataset	Sediments	sample	MEDWAVES	MDW_ST38	Southwest Portugal (Ormonde seamount)	North Atlantic Ocean	seamount	Transition	1920	1000 - 2000m	Lower bathyal (1200-3500m)	206305.813797268	CT2	5_10	36.8442	-011.3025	MDW_ST38_CT2_5_10	2021-06-04	0	41.4133333333333	7.84	0.9522	4.262	20.98	10.072	1.1333374	4.69870278336791
MDW_ST38_CT3_0-1	Part of final dataset	Sediments	sample	MEDWAVES	MDW_ST38	Southwest Portugal (Ormonde seamount)	North Atlantic Ocean	seamount	Transition	1920	1000 - 2000m	Lower bathyal (1200-3500m)	206305.813797268	CT3	0_1	36.8442	-011.3025	MDW_ST38_CT3_0_1	2021-06-04	4.25233881365	54.0233333333333	10.8233333333333	1.176	6.038	459.5	134.74	15.15553418	68.4584792470396
MDW_ST38_CT3_1-3	Part of final dataset	Sediments	sample	MEDWAVES	MDW_ST38	Southwest Portugal (Ormonde seamount)	North Atlantic Ocean	seamount	Transition	1920	1000 - 2000m	Lower bathyal (1200-3500m)	206305.813797268	CT3	1_3	36.8442	-011.3025	MDW_ST38_CT3_1_3	2021-06-04	2.88370013035	51.8625	10.1075	1.148	5.558	34.66	2021-02-16	1.80168992	6.02575820911051
MDW_ST38_CT3_10-15	Sequencing failed	NA	NA	NA	NA	NA	NA	NA	NA	NA	NA	NA	NA	NA	NA	NA	NA	NA	NA	NA	NA	NA	NA	NA	NA	NA	NA	NA
MDW_ST38_CT3_3-5	Part of final dataset	Sediments	sample	MEDWAVES	MDW_ST38	Southwest Portugal (Ormonde seamount)	North Atlantic Ocean	seamount	Transition	1920	1000 - 2000m	Lower bathyal (1200-3500m)	206305.813797268	CT3	3_5	36.8442	-011.3025	MDW_ST38_CT3_3_5	2021-06-04	1.53865866574	45.9825	8.195	2021-03-01	4.751	20.27	10.155	1.14079312	4.04954087566853
MDW_ST38_CT3_5-10	Part of final dataset	Sediments	sample	MEDWAVES	MDW_ST38	Southwest Portugal (Ormonde seamount)	North Atlantic Ocean	seamount	Transition	1920	1000 - 2000m	Lower bathyal (1200-3500m)	206305.813797268	CT3	5_10	36.8442	-011.3025	MDW_ST38_CT3_5_10	2021-06-04	0	41.4133333333333	7.84	0.9978	4.838	96.84	39.76	4.4741324	17.6428632337597
MDW_ST68_CT1_0-1	Part of final dataset	Sediments	sample	MEDWAVES	MDW_ST68	Azores (Formigas seamount)	North Atlantic Ocean	seamount	Atlantic_Ocean	1245	1000 - 2000m	Lower bathyal (1200-3500m)	38067.0574640931	CT1	0_1	37.2837	-024.7873	MDW_ST68_CT1_0_1	2021-05-06	0	42.8	2.99333333333333	41.875	266.5	740.75	343.5	38.611924	2.60412274662081
MDW_ST68_CT1_1-3	Part of final dataset	Sediments	sample	MEDWAVES	MDW_ST68	Azores (Formigas seamount)	North Atlantic Ocean	seamount	Atlantic_Ocean	1245	1000 - 2000m	Lower bathyal (1200-3500m)	38067.0574640931	CT1	1_3	37.2837	-024.7873	MDW_ST68_CT1_1_3	2021-05-06	0	45.925	4375-03-01	20.25	197.5	555	271.5	30.509451325	2.70086657413875
MDW_ST68_CT1_10-15	Part of final dataset	Sediments	sample	MEDWAVES	MDW_ST68	Azores (Formigas seamount)	North Atlantic Ocean	seamount	Atlantic_Ocean	1245	1000 - 2000m	Lower bathyal (1200-3500m)	38067.0574640931	CT1	10_15	37.2837	-024.7873	MDW_ST68_CT1_10_15	2021-05-06	0	47.5142857142857	3.40142857142857	18.5083333333333	219.333333333333	841.916666666667	346.083333333333	38.9256410083333	3.62915980382672
MDW_ST68_CT1_15-30	Removed because of low sequence count	Sediments	sample	MEDWAVES	MDW_ST68	Azores (Formigas seamount)	North Atlantic Ocean	seamount	Atlantic_Ocean	1245	1000 - 2000m	Lower bathyal (1200-3500m)	38067.0574640931	CT1	15_30	37.2837	-024.7873	MDW_ST68_CT1_15_27	2021-05-06	NA	NA	NA	NA	NA	NA	NA	NA	NA
MDW_ST68_CT1_3-5	Part of final dataset	Sediments	sample	MEDWAVES	MDW_ST68	Azores (Formigas seamount)	North Atlantic Ocean	seamount	Atlantic_Ocean	1245	1000 - 2000m	Lower bathyal (1200-3500m)	38067.0574640931	CT1	3_5	37.2837	-024.7873	MDW_ST68_CT1_3_5	2021-05-06	0	44.72	3.41	17.775	163.75	579.75	310	34.8530795	3.42987669813334
MDW_ST68_CT1_5-10	Part of final dataset	Sediments	sample	MEDWAVES	MDW_ST68	Azores (Formigas seamount)	North Atlantic Ocean	seamount	Atlantic_Ocean	1245	1000 - 2000m	Lower bathyal (1200-3500m)	38067.0574640931	CT1	5_10	37.2837	-024.7873	MDW_ST68_CT1_5_10	2021-05-06	0	44.9666666666667	3.49666666666667	13.225	148.25	557.25	237.75	26.74118325	3.60289307435492
MDW_ST68_CT2_0-1	Part of final dataset	Sediments	sample	MEDWAVES	MDW_ST68	Azores (Formigas seamount)	North Atlantic Ocean	seamount	Atlantic_Ocean	1245	1000 - 2000m	Lower bathyal (1200-3500m)	38067.0574640931	CT2	0_1	37.2837	-024.7873	MDW_ST68_CT2_0_1	2021-05-06	0.47809478184	42.8	2.99333333333333	28.575	243.5	702.75	331	37.187816225	2.76215326371503
MDW_ST68_CT2_1-3	Part of final dataset	Sediments	sample	MEDWAVES	MDW_ST68	Azores (Formigas seamount)	North Atlantic Ocean	seamount	Atlantic_Ocean	1245	1000 - 2000m	Lower bathyal (1200-3500m)	38067.0574640931	CT2	1_3	37.2837	-024.7873	MDW_ST68_CT2_1_3	2021-05-06	0	45.925	4375-03-01	15.675	155	573.75	260	29.238720525	3.56646660173301
MDW_ST68_CT2_15-30	Part of final dataset	Sediments	sample	MEDWAVES	MDW_ST68	Azores (Formigas seamount)	North Atlantic Ocean	seamount	Atlantic_Ocean	1245	1000 - 2000m	Lower bathyal (1200-3500m)	38067.0574640931	CT2	15_30	37.2837	-024.7873	MDW_ST68_CT2_15_27	2021-05-06	0	44.72	3.41	13.425	149	339.75	168	18.880961975	2.18957259774203
MDW_ST68_CT2_3-5	Part of final dataset	Sediments	sample	MEDWAVES	MDW_ST68	Azores (Formigas seamount)	North Atlantic Ocean	seamount	Atlantic_Ocean	1245	1000 - 2000m	Lower bathyal (1200-3500m)	38067.0574640931	CT2	3_5	37.2837	-024.7873	MDW_ST68_CT2_3_5	2021-05-06	0	58.86	4.612	24.075	190.875	595.5	278.25	31.3090048875	2.97712776856769
MDW_ST68_CT2_5-10	Part of final dataset	Sediments	sample	MEDWAVES	MDW_ST68	Azores (Formigas seamount)	North Atlantic Ocean	seamount	Atlantic_Ocean	1245	1000 - 2000m	Lower bathyal (1200-3500m)	38067.0574640931	CT2	5_10	37.2837	-024.7873	MDW_ST68_CT2_5_10	2021-05-06	0	44.9666666666667	3.49666666666667	21.675	179.5	414.25	205.25	23.063635075	2.18674682045061
MDW_ST68_CT3_0-1	Part of final dataset	Sediments	sample	MEDWAVES	MDW_ST68	Azores (Formigas seamount)	North Atlantic Ocean	seamount	Atlantic_Ocean	1245	1000 - 2000m	Lower bathyal (1200-3500m)	38067.0574640931	CT3	0_1	37.2837	-024.7873	MDW_ST68_CT3_0_1	2021-05-06	0.10971597916	42.8	2.99333333333333	78.125	234.25	748.25	347.5	39.080364225	2.82881864023886
MDW_ST68_CT3_1-3	Part of final dataset	Sediments	sample	MEDWAVES	MDW_ST68	Azores (Formigas seamount)	North Atlantic Ocean	seamount	Atlantic_Ocean	1245	1000 - 2000m	Lower bathyal (1200-3500m)	38067.0574640931	CT3	1_3	37.2837	-024.7873	MDW_ST68_CT3_1_3	2021-05-06	0	45.925	4375-03-01	22.0625	221.25	778.875	333.125	37.465959525	3.35564207798339
MDW_ST68_CT3_10-15	Part of final dataset	Sediments	sample	MEDWAVES	MDW_ST68	Azores (Formigas seamount)	North Atlantic Ocean	seamount	Atlantic_Ocean	1245	1000 - 2000m	Lower bathyal (1200-3500m)	38067.0574640931	CT3	10_15	37.2837	-024.7873	MDW_ST68_CT3_10_15	2021-05-06	0	47.5142857142857	3.40142857142857	12.525	180.75	644.25	273.75	30.7661597875	3.43765200209526
MDW_ST68_CT3_15-30	Part of final dataset	Sediments	sample	MEDWAVES	MDW_ST68	Azores (Formigas seamount)	North Atlantic Ocean	seamount	Atlantic_Ocean	1245	1000 - 2000m	Lower bathyal (1200-3500m)	38067.0574640931	CT3	15_30	37.2837	-024.7873	MDW_ST68_CT3_15_27	2021-05-06	0	58.86	4.612	2021-03-09	170	830.5	328	36.9001666375	4.57524734283582
MDW_ST68_CT3_3-5	Part of final dataset	Sediments	sample	MEDWAVES	MDW_ST68	Azores (Formigas seamount)	North Atlantic Ocean	seamount	Atlantic_Ocean	1245	1000 - 2000m	Lower bathyal (1200-3500m)	38067.0574640931	CT3	3_5	37.2837	-024.7873	MDW_ST68_CT3_3_5	2021-05-06	0	44.72	3.41	15.7333333333333	160.916666666667	648.833333333333	263.333333333333	29.623448075	3.76932785059173
MDW_ST68_CT3_5-10	Part of final dataset	Sediments	sample	MEDWAVES	MDW_ST68	Azores (Formigas seamount)	North Atlantic Ocean	seamount	Atlantic_Ocean	1245	1000 - 2000m	Lower bathyal (1200-3500m)	38067.0574640931	CT3	5_10	37.2837	-024.7873	MDW_ST68_CT3_5_10	2021-05-06	0	44.9666666666667	3.49666666666667	14.675	144	389.25	195.25	21.965012425	2.59495671396802
PCT_F_CT1_0-1	Part of final dataset	Sediments	sample	PEACETIME	PCT_F	Mediterranean (abyssal plain)	Mediterranean Sea	abyssal plain	Mediterranean_Sea	2800	2000 - 3000m	Lower bathyal (1200-3500m)	125599.408829363	CT1	0_1	37.9467	002.9167	PEACETIME_FASTACTION_CT1_0_1	13	2.98	61.065	8025-12-01	1.777	8.962	177.63	56.36	6.33899287	19.2788262663132
PCT_F_CT1_1-3	Part of final dataset	Sediments	sample	PEACETIME	PCT_F	Mediterranean (abyssal plain)	Mediterranean Sea	abyssal plain	Mediterranean_Sea	2800	2000 - 3000m	Lower bathyal (1200-3500m)	125599.408829363	CT1	1_3	37.9467	002.9167	PEACETIME_FASTACTION_CT1_1_3	13	2.58	46.4566666666667	11.14	1.29	2021-06-05	85.46	32.08	3.60932962	15.0069701964387
PCT_F_CT1_10-15	Part of final dataset	Sediments	sample	PEACETIME	PCT_F	Mediterranean (abyssal plain)	Mediterranean Sea	abyssal plain	Mediterranean_Sea	2800	2000 - 3000m	Lower bathyal (1200-3500m)	125599.408829363	CT1	10_15	37.9467	002.9167	PEACETIME_FASTACTION_CT1_10_15	13	0.0154	41.7866666666667	10.5133333333333	1.128	4.822	187.8	60.54	6.81573552	37.0453748594518
PCT_F_CT1_3-5	Part of final dataset	Sediments	sample	PEACETIME	PCT_F	Mediterranean (abyssal plain)	Mediterranean Sea	abyssal plain	Mediterranean_Sea	2800	2000 - 3000m	Lower bathyal (1200-3500m)	125599.408829363	CT1	3_5	37.9467	002.9167	PEACETIME_FASTACTION_CT1_3_5	13	0.556	43.03	11.1133333333333	1.18	4.99	131.16	40.92	4.59886016	25.429213224483
PCT_F_CT2_0-1	Part of final dataset	Sediments	sample	PEACETIME	PCT_F	Mediterranean (abyssal plain)	Mediterranean Sea	abyssal plain	Mediterranean_Sea	2800	2000 - 3000m	Lower bathyal (1200-3500m)	125599.408829363	CT2	0_1	37.9467	002.9167	PEACETIME_FASTACTION_CT2_0_1	13	2.72	61.065	8025-12-01	1.772	8.724	128.2	43.02	4.8328519	14.4462822551254
PCT_F_CT2_1-3	Part of final dataset	Sediments	sample	PEACETIME	PCT_F	Mediterranean (abyssal plain)	Mediterranean Sea	abyssal plain	Mediterranean_Sea	2800	2000 - 3000m	Lower bathyal (1200-3500m)	125599.408829363	CT2	1_3	37.9467	002.9167	PEACETIME_FASTACTION_CT2_1_3	13	0.924	46.4566666666667	11.14	1.252	5.318	115.8	41.16	4.62159522	21.3834995576441
PCT_F_CT2_10-15	Part of final dataset	Sediments	sample	PEACETIME	PCT_F	Mediterranean (abyssal plain)	Mediterranean Sea	abyssal plain	Mediterranean_Sea	2800	2000 - 3000m	Lower bathyal (1200-3500m)	125599.408829363	CT2	10_15	37.9467	002.9167	PEACETIME_FASTACTION_CT2_10_15	13	0.083	41.7866666666667	10.5133333333333	2021-08-01	4.24	38.1	2021-04-15	1.73191676	8.68671011678221
PCT_F_CT2_3-5	Part of final dataset	Sediments	sample	PEACETIME	PCT_F	Mediterranean (abyssal plain)	Mediterranean Sea	abyssal plain	Mediterranean_Sea	2800	2000 - 3000m	Lower bathyal (1200-3500m)	125599.408829363	CT2	3_5	37.9467	002.9167	PEACETIME_FASTACTION_CT2_3_5	13	0.0922	43.03	11.1133333333333	1.062	4.312	58.5	26.66	2.9937143	13.2926483683281
PCT_F_CT2_5-10	Part of final dataset	Sediments	sample	PEACETIME	PCT_F	Mediterranean (abyssal plain)	Mediterranean Sea	abyssal plain	Mediterranean_Sea	2800	2000 - 3000m	Lower bathyal (1200-3500m)	125599.408829363	CT2	5_10	37.9467	002.9167	PEACETIME_FASTACTION_CT2_5_10	13	0.0306	40.71	10.62	1.186	4.47	52.66	19.58	2.2027919	11.4977940840151
PCT_F_CT3_0-1	Part of final dataset	Sediments	sample	PEACETIME	PCT_F	Mediterranean (abyssal plain)	Mediterranean Sea	abyssal plain	Mediterranean_Sea	2800	2000 - 3000m	Lower bathyal (1200-3500m)	125599.408829363	CT3	0_1	37.9467	002.9167	PEACETIME_FASTACTION_CT3_0_1	13	3.82	61.065	8025-12-01	1.726	8.076	99.3	34.86	3.9183308	12.0342701337323
PCT_F_CT3_1-3	Part of final dataset	Sediments	sample	PEACETIME	PCT_F	Mediterranean (abyssal plain)	Mediterranean Sea	abyssal plain	Mediterranean_Sea	2800	2000 - 3000m	Lower bathyal (1200-3500m)	125599.408829363	CT3	1_3	37.9467	002.9167	PEACETIME_FASTACTION_CT3_1_3	13	1.77	46.4566666666667	11.14	1.308	5.158	45.6	25.46	2.8619628	8.43531682316439
PCT_F_CT3_10-15	Part of final dataset	Sediments	sample	PEACETIME	PCT_F	Mediterranean (abyssal plain)	Mediterranean Sea	abyssal plain	Mediterranean_Sea	2800	2000 - 3000m	Lower bathyal (1200-3500m)	125599.408829363	CT3	10_15	37.9467	002.9167	PEACETIME_FASTACTION_CT3_10_15	13	0.011	41.7866666666667	10.5133333333333	1.068	4.024	35.94	16.22	1.81978924	8.65131814893553
PCT_F_CT3_3-5	Part of final dataset	Sediments	sample	PEACETIME	PCT_F	Mediterranean (abyssal plain)	Mediterranean Sea	abyssal plain	Mediterranean_Sea	2800	2000 - 3000m	Lower bathyal (1200-3500m)	125599.408829363	CT3	3_5	37.9467	002.9167	PEACETIME_FASTACTION_CT3_3_5	13	0.134	43.03	11.1133333333333	2021-02-01	4.26	14.42	6.28	0.70631284	3.10326403657659
PCT_F_CT3_5-10	Part of final dataset	Sediments	sample	PEACETIME	PCT_F	Mediterranean (abyssal plain)	Mediterranean Sea	abyssal plain	Mediterranean_Sea	2800	2000 - 3000m	Lower bathyal (1200-3500m)	125599.408829363	CT3	5_10	37.9467	002.9167	PEACETIME_FASTACTION_CT3_5_10	13	0.0276	40.71	10.62	1.127	4.272	42.99	15.148	1.70191748	9.51251732167725
PCT_I_CT1_0-1	Part of final dataset	Sediments	sample	PEACETIME	PCT_I	Mediterranean (abyssal plain)	Mediterranean Sea	abyssal plain	Mediterranean_Sea	3100	3000 - 4000m	Lower bathyal (1200-3500m)	221938.631975065	CT1	0_1	35.4891	019.7760	PEACETIME_ION_CT1_0_1	13	0.0284	51.430625	11.344375	1.81833333333333	7.26666666666667	147.333333333333	44.4333333333333	4.99148078333333	19.533826200648
PCT_I_CT1_1-3	Part of final dataset	Sediments	sample	PEACETIME	PCT_I	Mediterranean (abyssal plain)	Mediterranean Sea	abyssal plain	Mediterranean_Sea	3100	3000 - 4000m	Lower bathyal (1200-3500m)	221938.631975065	CT1	1_3	35.4891	019.7760	PEACETIME_ION_CT1_1_3	13	0.0108	38.7340740740741	9.42777777777778	1.29	3.92833333333333	23.7333333333333	2021-05-11	1.24239856666667	5.70899053115618
PCT_I_CT1_10-15	Part of final dataset	Sediments	sample	PEACETIME	PCT_I	Mediterranean (abyssal plain)	Mediterranean Sea	abyssal plain	Mediterranean_Sea	3100	3000 - 4000m	Lower bathyal (1200-3500m)	221938.631975065	CT1	10_15	35.4891	019.7760	PEACETIME_ION_CT1_10_15	13	0	40.4466666666667	9.66	1.14	3.938	36.96	2021-07-23	2.6592407	9.04541228641827
PCT_I_CT1_3-5	Part of final dataset	Sediments	sample	PEACETIME	PCT_I	Mediterranean (abyssal plain)	Mediterranean Sea	abyssal plain	Mediterranean_Sea	3100	3000 - 4000m	Lower bathyal (1200-3500m)	221938.631975065	CT1	3_5	35.4891	019.7760	PEACETIME_ION_CT1_3_5	13	NA	34.79	8.31	1.22	3.752	16.36	6.732	0.75633786	4.03475657414481
PCT_I_CT2_0-1	Part of final dataset	Sediments	sample	PEACETIME	PCT_I	Mediterranean (abyssal plain)	Mediterranean Sea	abyssal plain	Mediterranean_Sea	3100	3000 - 4000m	Lower bathyal (1200-3500m)	221938.631975065	CT2	0_1	35.4891	019.7760	PEACETIME_ION_CT2_0_1	13	0.0342	51.430625	11.344375	1.522	5.358	83.5	43.34	4.86656138	14.678414884522
PCT_I_CT2_1-3	Part of final dataset	Sediments	sample	PEACETIME	PCT_I	Mediterranean (abyssal plain)	Mediterranean Sea	abyssal plain	Mediterranean_Sea	3100	3000 - 4000m	Lower bathyal (1200-3500m)	221938.631975065	CT2	1_3	35.4891	019.7760	PEACETIME_ION_CT2_1_3	13	0.0172	38.7340740740741	9.42777777777778	3425-01-01	4.10875	30.2625	14.85375	1.66849336875	6.96300511624507
PCT_I_CT2_10-15	Part of final dataset	Sediments	sample	PEACETIME	PCT_I	Mediterranean (abyssal plain)	Mediterranean Sea	abyssal plain	Mediterranean_Sea	3100	3000 - 4000m	Lower bathyal (1200-3500m)	221938.631975065	CT2	10_15	35.4891	019.7760	PEACETIME_ION_CT2_10_15	13	0.0102	40.4466666666667	9.66	1.096	4.092	51.96	26.76	3.00329528	12.3309794807912
PCT_I_CT3_0-1	Part of final dataset	Sediments	sample	PEACETIME	PCT_I	Mediterranean (abyssal plain)	Mediterranean Sea	abyssal plain	Mediterranean_Sea	3100	3000 - 4000m	Lower bathyal (1200-3500m)	221938.631975065	CT3	0_1	35.4891	019.7760	PEACETIME_ION_CT3_0_1	13	0.0414	51.430625	11.344375	1.74	6.978	140.2	46.34	5.20865612	19.7419079806074
PCT_I_CT3_1-3	Part of final dataset	Sediments	sample	PEACETIME	PCT_I	Mediterranean (abyssal plain)	Mediterranean Sea	abyssal plain	Mediterranean_Sea	3100	3000 - 4000m	Lower bathyal (1200-3500m)	221938.631975065	CT3	1_3	35.4891	019.7760	PEACETIME_ION_CT3_1_3	13	0.0152	38.7340740740741	9.42777777777778	2021-03-01	3.998	21.76	9.616	1.07856544	5.11724423230535
PCT_I_CT3_10-15	Sequencing failed	NA	NA	NA	NA	NA	NA	NA	NA	NA	NA	NA	NA	NA	NA	NA	NA	NA	NA	NA	NA	NA	NA	NA	NA	NA	NA	NA
PCT_I_CT3_3-5	Part of final dataset	Sediments	sample	PEACETIME	PCT_I	Mediterranean (abyssal plain)	Mediterranean Sea	abyssal plain	Mediterranean_Sea	3100	3000 - 4000m	Lower bathyal (1200-3500m)	221938.631975065	CT3	3_5	35.4891	019.7760	PEACETIME_ION_CT3_3_5	13	0.0108	34.79	8.31	1.282	3.92	30.92	19.96	2.24305362	7.53646923655706
PCT_I_CT4_0-1	Part of final dataset	Sediments	sample	PEACETIME	PCT_I	Mediterranean (abyssal plain)	Mediterranean Sea	abyssal plain	Mediterranean_Sea	3100	3000 - 4000m	Lower bathyal (1200-3500m)	221938.631975065	CT4	0_1	35.4891	019.7760	PEACETIME_ION_CT4_0_1	13	NA	NA	NA	NA	NA	NA	NA	NA	NA
PCT_I_CT4_1-3	Part of final dataset	Sediments	sample	PEACETIME	PCT_I	Mediterranean (abyssal plain)	Mediterranean Sea	abyssal plain	Mediterranean_Sea	3100	3000 - 4000m	Lower bathyal (1200-3500m)	221938.631975065	CT4	1_3	35.4891	019.7760	PEACETIME_ION_CT4_1_3	13	NA	NA	NA	NA	NA	NA	NA	NA	NA
PCT_I_CT4_10-15	Part of final dataset	Sediments	sample	PEACETIME	PCT_I	Mediterranean (abyssal plain)	Mediterranean Sea	abyssal plain	Mediterranean_Sea	3100	3000 - 4000m	Lower bathyal (1200-3500m)	221938.631975065	CT4	10_15	35.4891	019.7760	PEACETIME_ION_CT4_10_15	13	NA	NA	NA	NA	NA	NA	NA	NA	NA
PCT_I_CT4_3-5	Part of final dataset	Sediments	sample	PEACETIME	PCT_I	Mediterranean (abyssal plain)	Mediterranean Sea	abyssal plain	Mediterranean_Sea	3100	3000 - 4000m	Lower bathyal (1200-3500m)	221938.631975065	CT4	3_5	35.4891	019.7760	PEACETIME_ION_CT4_3_5	13	NA	NA	NA	NA	NA	NA	NA	NA	NA
PCT_I_CT4_5-10	Removed because of low sequence count	Sediments	sample	PEACETIME	PCT_I	Mediterranean (abyssal plain)	Mediterranean Sea	abyssal plain	Mediterranean_Sea	3100	3000 - 4000m	Lower bathyal (1200-3500m)	221938.631975065	CT4	5_10	35.4891	019.7760	PEACETIME_ION_CT4_5_10	13	NA	NA	NA	NA	NA	NA	NA	NA	NA
PCT_T_CT1_0-1	Part of final dataset	Sediments	sample	PEACETIME	PCT_T	Mediterranean (abyssal plain)	Mediterranean Sea	abyssal plain	Mediterranean_Sea	3400	3000 - 4000m	Lower bathyal (1200-3500m)	85205.5763317992	CT1	0_1	39.3402	012.5927	PEACETIME_TYRR_CT1_0_1	13	0.264	56.8	13.13	2.128	10.052	228	69.68	7.82844396	22.2221480469704
PCT_T_CT1_1-3	Part of final dataset	Sediments	sample	PEACETIME	PCT_T	Mediterranean (abyssal plain)	Mediterranean Sea	abyssal plain	Mediterranean_Sea	3400	3000 - 4000m	Lower bathyal (1200-3500m)	85205.5763317992	CT1	1_3	39.3402	012.5927	PEACETIME_TYRR_CT1_1_3	13	0.045	54.2933333333333	13.5433333333333	1.446	5.186	37.24	2021-12-17	1.92440052	6.88146956594614
PCT_T_CT1_10-15	Removed because of low sequence count	Sediments	sample	PEACETIME	PCT_T	Mediterranean (abyssal plain)	Mediterranean Sea	abyssal plain	Mediterranean_Sea	3400	3000 - 4000m	Lower bathyal (1200-3500m)	85205.5763317992	CT1	10_15	39.3402	012.5927	PEACETIME_TYRR_CT1_10_15	13	NA	NA	NA	NA	NA	NA	NA	NA	NA
PCT_T_CT1_3-5	Part of final dataset	Sediments	sample	PEACETIME	PCT_T	Mediterranean (abyssal plain)	Mediterranean Sea	abyssal plain	Mediterranean_Sea	3400	3000 - 4000m	Lower bathyal (1200-3500m)	85205.5763317992	CT1	3_5	39.3402	012.5927	PEACETIME_TYRR_CT1_3_5	13	0.0182	51.1966666666667	2021-01-13	1.272	4.46	31.4	2021-07-13	1.53940762	6.75046965076593
PCT_T_CT1_5-10	Part of final dataset	Sediments	sample	PEACETIME	PCT_T	Mediterranean (abyssal plain)	Mediterranean Sea	abyssal plain	Mediterranean_Sea	3400	3000 - 4000m	Lower bathyal (1200-3500m)	85205.5763317992	CT1	5_10	39.3402	012.5927	PEACETIME_TYRR_CT1_5_10	13	0.0132	51.0966666666667	13.47	1.108	3.706	2021-01-16	8.104	0.91060718	4.04200532032789
PCT_T_CT2_0-1	Part of final dataset	Sediments	sample	PEACETIME	PCT_T	Mediterranean (abyssal plain)	Mediterranean Sea	abyssal plain	Mediterranean_Sea	3400	3000 - 4000m	Lower bathyal (1200-3500m)	85205.5763317992	CT2	0_1	39.3402	012.5927	PEACETIME_TYRR_CT2_0_1	13	0.978	56.8	13.13	1.956	16.37	688	189.34	21.2914236	35.713869394475
PCT_T_CT2_1-3	Part of final dataset	Sediments	sample	PEACETIME	PCT_T	Mediterranean (abyssal plain)	Mediterranean Sea	abyssal plain	Mediterranean_Sea	3400	3000 - 4000m	Lower bathyal (1200-3500m)	85205.5763317992	CT2	1_3	39.3402	012.5927	PEACETIME_TYRR_CT2_1_3	13	0.0402	54.2933333333333	13.5433333333333	1.524	5.666	47.28	18.34	2.06301714	8.06984334339639
PCT_T_CT2_10-15	Part of final dataset	Sediments	sample	PEACETIME	PCT_T	Mediterranean (abyssal plain)	Mediterranean Sea	abyssal plain	Mediterranean_Sea	3400	3000 - 4000m	Lower bathyal (1200-3500m)	85205.5763317992	CT2	10_15	39.3402	012.5927	PEACETIME_TYRR_CT2_10_15	13	0	44.735	8.445	1.632	13.66	97.72	34.42	3.86830196	7.0347331456131
PCT_T_CT2_3-5	Part of final dataset	Sediments	sample	PEACETIME	PCT_T	Mediterranean (abyssal plain)	Mediterranean Sea	abyssal plain	Mediterranean_Sea	3400	3000 - 4000m	Lower bathyal (1200-3500m)	85205.5763317992	CT2	3_5	39.3402	012.5927	PEACETIME_TYRR_CT2_3_5	13	0.0198	51.1966666666667	2021-01-13	1.226	4.453	51.36	25.29	2.84185939	11.1589158558508
PCT_T_CT2_5-10	Part of final dataset	Sediments	sample	PEACETIME	PCT_T	Mediterranean (abyssal plain)	Mediterranean Sea	abyssal plain	Mediterranean_Sea	3400	3000 - 4000m	Lower bathyal (1200-3500m)	85205.5763317992	CT2	5_10	39.3402	012.5927	PEACETIME_TYRR_CT2_5_10	13	0.0136	51.0966666666667	13.47	1.096	3.914	43.04	18.22	2.05169992	10.694237921461
PCT_T_CT3_0-1	Part of final dataset	Sediments	sample	PEACETIME	PCT_T	Mediterranean (abyssal plain)	Mediterranean Sea	abyssal plain	Mediterranean_Sea	3400	3000 - 4000m	Lower bathyal (1200-3500m)	85205.5763317992	CT3	0_1	39.3402	012.5927	PEACETIME_TYRR_CT3_0_1	13	2.76	56.8	13.13	2.034	16.618	521.8	147.14	16.57369022	32.7832651827459
PCT_T_CT3_1-3	Part of final dataset	Sediments	sample	PEACETIME	PCT_T	Mediterranean (abyssal plain)	Mediterranean Sea	abyssal plain	Mediterranean_Sea	3400	3000 - 4000m	Lower bathyal (1200-3500m)	85205.5763317992	CT3	1_3	39.3402	012.5927	PEACETIME_TYRR_CT3_1_3	13	0.566	54.2933333333333	13.5433333333333	1.296	4.964	48.3	23.46	2.6354535	9.45194083039735
PCT_T_CT3_3-5	Part of final dataset	Sediments	sample	PEACETIME	PCT_T	Mediterranean (abyssal plain)	Mediterranean Sea	abyssal plain	Mediterranean_Sea	3400	3000 - 4000m	Lower bathyal (1200-3500m)	85205.5763317992	CT3	3_5	39.3402	012.5927	PEACETIME_TYRR_CT3_3_5	13	0.0168	51.1966666666667	2021-01-13	1.22533333333333	4.70733333333333	140.28	55.5466666666667	6.24358278666667	27.1477681088825
PCT_T_CT3_5-10	Part of final dataset	Sediments	sample	PEACETIME	PCT_T	Mediterranean (abyssal plain)	Mediterranean Sea	abyssal plain	Mediterranean_Sea	3400	3000 - 4000m	Lower bathyal (1200-3500m)	85205.5763317992	CT3	5_10	39.3402	012.5927	PEACETIME_TYRR_CT3_5_10	13	0	51.0966666666667	13.47	1.094	4.004	36	34.6	3.88869476	8.69295110832431
PS16_13_extraction_control_1_05022018_HER_CHR_AMG	Removed from dataset	Sediments	control	none	none	none	none	none	none	none	none	none	none	none	none	none	none	PS16_13_DNA_BLANK_1	none	none	none	none	none	none	none	none	none	none
PS16_13_extraction_control_2_06022018_AMG	Removed from dataset	Sediments	control	none	none	none	none	none	none	none	none	none	none	none	none	none	none	PS16_13_DNA_BLANK_2	none	none	none	none	none	none	none	none	none	none
PS16_15_extraction_control_3_15022019_ALP_PCT	Removed from dataset	Sediments	control	none	none	none	none	none	none	none	none	none	none	none	none	none	none	PS16_15_DNA_BLANK_3	none	none	none	none	none	none	none	none	none	none
PS16_15_extraction_control_4_16022019_PCT_InDeep	Removed from dataset	Sediments	control	none	none	none	none	none	none	none	none	none	none	none	none	none	none	PS16_15_DNA_BLANK_4	none	none	none	none	none	none	none	none	none	none
