# Supplementary material for: Diversity and Biogeography of Bathyal and Abyssal Seafloor Bacteria and Archaea Along a Mediterranean—Atlantic Gradient
Source: Front Microbiol. 2021 Nov 1;12:702016. doi: 10.3389/fmicb.2021.702016 (PMC8591283; doi:10.3389/fmicb.2021.702016)
Supplement: Supplementary file 1 [file Data_Sheet_1.zip › Table S2.xlsx]

## Sheet: Table_S2_Read_track_table
			Processing with DADA2 (v1.10)							Refining in R			Final info
Sample_ID	Type	Status	Raw_reads	Quality_filtered_reads	Processed_forward_reads	Processed_reverse_reads	Merged_reads	Non_chimeric_reads	Perc_reads_retained_Dada2	Reads_after taxo_refining	Reads_after_decontamination	Perc_reads_retained_R	Final_read_number	Final_perc_reads_retained
AMIGO1_Sampling_blank_core	control	Removed from dataset	1506186	1095309	1094888	1094965	1091961	1090985	72.4336	1089082	1082	0.0991764	NA	NA
AMIGO1_Sampling_blank_horizon	control	Removed from dataset	1329186	993276	992774	992813	991258	991144	74.5677	990622	1890	0.190689	NA	NA
AMIGO1_Site0_CT1_0-1	sample	Part of final dataset	856946	704600	703493	702960	695318	694138	81.0014	690957	74691	10.7603	74691	8.71595
AMIGO1_Site0_CT1_1-3	sample	Part of final dataset	1155527	984590	983921	983485	978886	977021	84.552	975375	62097	6.35575	62097	5.37391
AMIGO1_Site0_CT2_0-1	sample	Removed because of low sequence count	864887	735143	734513	733642	730051	728606	84.2429	722515	26456	3.63104	NA	NA
AMIGO1_Site0_CT3_0-1	sample	Part of final dataset	817318	684669	683179	683570	676980	673344	82.3846	670817	89901	13.3514	89901	10.9995
AMIGO1_Site0_CT4_0-1	sample	Part of final dataset	1053430	895442	894674	894532	887788	885883	84.0951	884617	52668	5.94525	52668	4.99967
AMIGO1_Site1_CT1_0-1	sample	Part of final dataset	802805	675984	674512	674595	668746	665896	82.9462	663601	74137	11.1334	74137	9.23475
AMIGO1_Site1_CT1_1-3	sample	Part of final dataset	1259090	1074070	1072699	1072747	1068222	1066017	84.6657	1065764	78547	7.36827	78547	6.23839
AMIGO1_Site1_CT1_3-5	sample	Removed because of low sequence count	982338	779015	778249	778022	773738	772565	78.6455	771774	38057	4.92606	NA	NA
AMIGO1_Site1_CT2_0-1	sample	Part of final dataset	805526	667698	666048	665454	657512	654681	81.2737	652963	97681	14.9204	97681	12.1264
AMIGO1_Site1_CT2_1-3	sample	Part of final dataset	982623	831761	830861	830613	821473	820010	83.4511	819783	68969	8.41075	68969	7.01887
AMIGO1_Site1_CT2_3-5	sample	Part of final dataset	1296777	1031455	1030513	1030468	1024976	1023983	78.9637	1022540	49323	4.81678	49323	3.80351
AMIGO1_Site1_CT2_5-10	sample	Part of final dataset	827036	756354	755747	755660	748703	747738	90.4118	746595	41093	5.49564	41093	4.96871
AMIGO1_Site1_CT3_0-1	sample	Part of final dataset	741213	620779	619161	618864	611961	610084	82.3089	609295	91715	15.0332	91715	12.3736
AMIGO1_Site1_CT3_1-3	sample	Part of final dataset	835394	697228	696448	695739	690504	687383	82.2825	687120	66208	9.63189	66208	7.92536
AMIGO1_Site1_CT3_3-5	sample	Part of final dataset	2292192	1800112	1798727	1798085	1783541	1779088	77.6151	1772780	114796	6.45252	114796	5.00813
AMIGO1_Site1_CT3_5-10	sample	Removed because of low sequence count	989778	906915	906325	905714	898071	896178	90.5433	895403	14064	1.56933	NA	NA
AMIGO1_Site1_CT4_0-1	sample	Part of final dataset	901237	771112	770260	770093	764720	763129	84.6757	759772	57876	7.58404	57876	6.42184
AMIGO1_Site1_CT4_1-3	sample	Part of final dataset	1048308	892341	890939	890690	885460	879332	83.8811	877728	56816	6.46127	56816	5.41978
AMIGO1_Site1_CT4_3-5	sample	Removed because of low sequence count	866881	675781	675055	675243	671668	671139	77.42	669146	32901	4.90226	NA	NA
AMIGO1_Site1_CT4_5-10	sample	Part of final dataset	652169	589583	588970	588167	572887	571169	87.5799	569075	42343	7.41339	42343	6.49264
AMIGO1_Site2_CT1_0-1	sample	Part of final dataset	922392	768972	766792	766624	757751	754542	81.8027	752105	170683	22.6207	170683	18.5044
AMIGO1_Site2_CT1_1-3	sample	Part of final dataset	1154473	959219	957249	957845	951536	948455	82.1548	947227	133824	14.1097	133824	11.5918
AMIGO1_Site2_CT1_3-5	sample	Removed because of low sequence count	1136461	914176	913336	913510	909617	909303	80.0118	908954	39189	4.30978	NA	NA
AMIGO1_Site2_CT1_5-10	sample	Removed because of low sequence count	754455	681545	680957	681157	678033	676834	89.7116	676405	26353	3.89357	NA	NA
AMIGO1_Site2_CT2_0-1	sample	Part of final dataset	771199	635706	633445	633365	624943	623331	80.8262	622280	153857	24.683	153857	19.9504
AMIGO1_Site2_CT2_1-3	sample	Part of final dataset	902206	729737	728709	728601	724324	723713	80.2159	723153	63122	8.72197	63122	6.99641
AMIGO1_Site3_CT1_0-1	sample	Removed because of low sequence count	912340	787636	787272	786979	784678	784318	85.9677	783328	10713	1.3659	NA	NA
AMIGO1_Site3_CT1_1-3	sample	Removed because of low sequence count	1015386	866635	866218	865749	863220	861807	84.8748	860972	3834	0.444879	NA	NA
AMIGO1_Site3_CT1_3-5	sample	Removed because of low sequence count	1071697	843030	842503	842353	839089	838607	78.2504	835024	8301	0.989856	NA	NA
AMIGO1_Site3_CT1_5-10	sample	Removed because of low sequence count	880166	789721	789137	788513	784453	784074	89.0825	782884	6579	0.839079	NA	NA
AMIGO1_Site3_CT2_0-1	sample	Part of final dataset	712149	570792	568391	567963	557697	554860	77.9135	553729	158606	28.5849	158606	22.2715
AMIGO1_Site3_CT2_1-3	sample	Part of final dataset	1009915	854506	853884	853258	848659	847285	83.8967	846735	68999	8.14354	68999	6.83216
AMIGO1_Site3_CT2_10-15	sample	Removed because of low sequence count	1070578	901959	901420	901477	894956	893523	83.4617	892624	13681	1.53113	NA	NA
AMIGO1_Site3_CT2_3-5	sample	Part of final dataset	1052159	822532	821623	821492	816870	816504	77.6027	816431	65290	7.99629	65290	6.20534
AMIGO1_Site3_CT2_5-10	sample	Removed because of low sequence count	795877	719834	718164	717550	713713	712410	89.5126	711823	31528	4.42554	NA	NA
AMIGO1_Site3_CT3_0-1	sample	Removed because of low sequence count	818919	683547	682853	682779	679148	678271	82.8252	677573	32515	4.79381	NA	NA
AMIGO1_Site3_CT3_1-3	sample	Removed because of low sequence count	957843	818772	818424	817288	814742	813649	84.946	813493	16478	2.0252	NA	NA
AMIGO1_Site3_CT3_3-5	sample	Removed because of low sequence count	1104659	871490	870962	870898	867439	866240	78.417	865255	10749	1.24088	NA	NA
CANHROV_Site1_CT1_0-1	sample	Part of final dataset	361721	257501	235125	240315	194409	189599	52.4158	189417	180749	95.3323	180749	49.9692
CANHROV_Site1_CT1_1-3	sample	Part of final dataset	612121	399965	379652	383724	331426	322837	52.7407	322748	315178	97.6276	315178	51.4895
CANHROV_Site1_CT1_3-5	sample	Part of final dataset	1726750	1311255	1309560	1308977	1298226	1293653	74.9184	1292723	232636	17.9829	232636	13.4725
CANHROV_Site1_CT1_5-10	sample	Removed because of low sequence count	1108939	933343	932016	932825	926205	925399	83.449	925059	15313	1.65475	NA	NA
CANHROV_Site1_CT2_0-1	sample	Part of final dataset	397273	278235	255446	261503	214887	209637	52.769	209486	202839	96.7573	202839	51.0578
CANHROV_Site1_CT2_1-3	sample	Part of final dataset	1276314	836670	816134	820019	756919	742974	58.2125	742616	692825	93.2502	692825	54.2833
CANHROV_Site1_CT2_3-5	sample	Part of final dataset	857601	655248	653686	653780	647185	645515	75.2699	644429	127342	19.7272	127342	14.8486
CANHROV_Site1_CT2_5-10	sample	Removed because of low sequence count	1143389	959745	958925	957849	952317	951586	83.225	951431	20132	2.11563	NA	NA
CANHROV_Site1_CT3_0-1	sample	Part of final dataset	383829	272256	249976	255276	209714	204869	53.3751	204659	197915	96.6056	197915	51.5633
CANHROV_Site1_CT3_1-3	sample	Part of final dataset	812754	539222	519615	522635	464343	451593	55.5633	451424	434948	96.3142	434948	53.5153
CANHROV_Site1_CT3_3-5	sample	Part of final dataset	802871	583294	579899	580021	566234	562371	70.045	562064	220477	39.2049	220477	27.4611
Control_Negatif_PCR_1	control	Removed from dataset	797568	660693	659941	660098	658622	638044	79.9987	637032	5198	0.814677	NA	NA
Control_Negatif_PCR_10	control	Removed from dataset	3923	3502	3445	3459	3440	3440	87.688	3434	0	0	NA	NA
Control_Negatif_PCR_11	control	Removed from dataset	83771	68632	68553	68567	68494	68483	81.7502	68483	117	0.170845	NA	NA
Control_Negatif_PCR_12	control	Removed from dataset	1048350	865049	863921	863186	846197	845491	80.6497	841301	6174	0.730227	NA	NA
Control_Negatif_PCR_13	control	Removed from dataset	5571	4065	3952	3954	3943	3943	70.7772	3943	3	0.0760842	NA	NA
Control_Negatif_PCR_14	control	Removed from dataset	29130	18774	17940	18156	15880	15630	53.656	15623	1243	7.95266	NA	NA
Control_Negatif_PCR_2	control	Removed from dataset	869837	738491	738202	737900	736009	733335	84.3072	732520	1473	0.200863	NA	NA
Control_Negatif_PCR_3	control	Removed from dataset	1710391	1378445	1377615	1376898	1359142	1356226	79.2933	1306806	729	0.0537521	NA	NA
Control_Negatif_PCR_4	control	Removed from dataset	1413691	1139013	1138128	1138244	1135358	1134776	80.2704	1134208	1146	0.100989	NA	NA
Control_Negatif_PCR_5	control	Removed from dataset	16487	12628	12281	12307	12197	12126	73.5489	12096	47	0.387597	NA	NA
Control_Negatif_PCR_6	control	Removed from dataset	78024	66655	66460	66504	66415	63766	81.7261	63692	47	0.073707	NA	NA
Control_Negatif_PCR_7	control	Removed from dataset	191649	142860	137226	138929	129261	127747	66.6568	127703	32536	25.4691	NA	NA
Control_Negatif_PCR_8	control	Removed from dataset	1127782	873147	872233	872348	868297	867193	76.8937	867138	39932	4.60474	NA	NA
Control_Negatif_PCR_9	control	Removed from dataset	8058	6943	5728	5905	4921	4889	60.6726	4867	1214	24.8313	NA	NA
EssNaut_extraction_control	control	Removed from dataset	921903	654814	652850	653789	409716	408775	44.3403	194791	23277	5.69433	NA	NA
EssNaut_PL06_CT2_0-1	sample	Part of final dataset	666551	479292	451133	455633	382683	374028	56.1139	373462	364949	97.5726	364949	54.7518
EssNaut_PL06_CT2_1-3	sample	Part of final dataset	841792	599385	580113	581185	508212	492760	58.537	492558	482974	98.014	482974	57.3745
EssNaut_PL06_CT2_3-5	sample	Part of final dataset	941762	609992	590033	592287	521609	503521	53.4658	503390	493673	98.0442	493673	52.4201
EssNaut_PL06_CT2_5-10	sample	Part of final dataset	672672	558492	553306	553772	533316	518585	77.0933	518223	494816	95.4166	494816	73.5598
EssNaut_PL07_CT2_0-1	sample	Part of final dataset	627231	445368	419019	423220	344673	335281	53.4542	334970	328558	97.9948	328558	52.3823
EssNaut_PL07_CT2_1-3	sample	Part of final dataset	665499	448540	430931	432866	372341	361320	54.2931	361217	353796	97.9176	353796	53.1625
EssNaut_PL07_CT2_3-5	sample	Part of final dataset	860821	570587	556054	557729	511364	499276	58	499131	470251	94.1866	470251	54.6282
EssNaut_PL11_CT2_0-1	sample	Part of final dataset	821264	591918	562932	568093	493008	479399	58.3733	478673	462247	96.4222	462247	56.2848
EssNaut_PL11_CT2_1-3	sample	Part of final dataset	671035	472940	456639	458363	400367	387854	57.7994	387787	380336	98.0616	380336	56.679
EssNaut_PL11_CT2_3-5	sample	Part of final dataset	1027218	653359	641166	641826	586248	568044	55.2993	567991	555534	97.7977	555534	54.0814
EssNaut_PL11_CT2_5-10	sample	Part of final dataset	948454	795754	789982	790372	761373	738899	77.9056	738810	709986	96.087	709986	74.8572
EssNaut_PL12_CL_0-1	sample	Part of final dataset	590692	422124	380066	389653	286632	275362	46.6168	274218	269720	97.9511	269720	45.6617
EssNaut_PL12_CL_1-3	sample	Part of final dataset	1002203	725971	666341	673482	508903	485584	48.4517	484995	477420	98.3187	477420	47.6371
EssNaut_PL12_CL_10-15	sample	Part of final dataset	868547	614523	576403	583891	459207	428802	49.37	427702	422267	98.476	422267	#REF!
EssNaut_PL12_CL_3-5	sample	Part of final dataset	1074358	717747	651626	661490	480811	456130	42.4561	455519	452449	99.193	452449	42.1134
MDW_extraction_control	control	Removed from dataset	56	31	15	15	15	15	26.7857	15	0	0	NA	NA
MDW_extraction_control_2	control	Removed from dataset	312687	264112	263922	263942	262614	262484	83.9446	262484	13	0.00495268	NA	NA
MDW_extraction_control_3	control	Removed from dataset	981516	844593	844351	844363	842983	840066	85.5886	839824	227	0.0270217	NA	NA
MDW_ST117_CT1_0-1	sample	Part of final dataset	573698	422723	394011	400521	327657	316295	55.1327	315963	252200	79.7357	252200	43.9604
MDW_ST117_CT1_1-3	sample	Part of final dataset	766444	553387	513857	521764	407483	389840	50.8635	389676	381171	97.7763	381171	49.7324
MDW_ST117_CT1_10-15	sample	Part of final dataset	958274	687439	664640	670661	595931	554037	57.8161	553815	527544	95.2182	527544	55.0515
MDW_ST117_CT1_5-10	sample	Part of final dataset	1014152	855585	826009	833106	726806	674324	66.4914	674197	661490	98.0968	661490	65.2259
MDW_ST117_CT2_0-1	sample	Part of final dataset	638186	464477	438658	444238	372771	360939	56.557	360600	302616	83.8413	302616	47.4182
MDW_ST117_CT2_1-3	sample	Part of final dataset	742322	537333	502674	508361	408198	391015	52.6746	390954	384468	98.3256	384468	51.7926
MDW_ST117_CT2_10-15	sample	Part of final dataset	900720	673993	671178	671602	659731	641920	71.2674	640416	327736	51.0556	327736	36.386
MDW_ST117_CT2_3-5	sample	Part of final dataset	952829	630935	591509	598527	478868	453489	47.594	453345	447612	98.704	447612	46.9772
MDW_ST117_CT3_0-1	sample	Part of final dataset	694748	510772	476527	484576	394946	381730	54.9451	381103	315393	82.622	315393	45.3967
MDW_ST117_CT3_1-3	sample	Part of final dataset	651196	454454	419721	426685	335187	321060	49.3031	320973	314727	98.0275	314727	48.3306
MDW_ST117_CT3_10-15	sample	Part of final dataset	803172	570596	548169	553793	480000	442955	55.1507	442805	432574	97.6564	432574	53.8582
MDW_ST117_CT3_3-5	sample	Part of final dataset	936554	617793	576880	584250	466246	442977	47.2986	442784	434026	97.9794	434026	46.3429
MDW_ST117_CT3_5-10	sample	Part of final dataset	531358	446741	428938	431544	375329	354519	66.7194	354240	347898	98.1324	347898	65.4734
MDW_ST179_CT1_0-1	sample	Part of final dataset	520745	380907	341112	350029	266902	257890	49.5233	256779	247882	96.1193	247882	47.6014
MDW_ST179_CT1_1-3	sample	Part of final dataset	613615	415233	370226	381059	288909	279107	45.4857	278483	274703	98.4221	274703	44.768
MDW_ST179_CT1_10-15	sample	Part of final dataset	861584	626720	593640	599769	499193	477654	55.4391	475926	468964	98.1807	468964	54.4304
MDW_ST179_CT1_15-30	sample	Part of final dataset	890823	576041	543013	550194	463363	444027	49.8446	442184	436164	98.2292	436164	48.9619
MDW_ST179_CT1_3-5	sample	Part of final dataset	979441	671687	611451	624342	481648	464912	47.4671	463151	456746	98.2435	456746	46.6333
MDW_ST179_CT1_30-40	sample	Part of final dataset	1027852	605743	575360	581425	500463	479255	46.6268	477299	465633	97.1577	465633	45.3016
MDW_ST179_CT1_40-50	sample	Part of final dataset	917982	500488	474260	479756	412254	391932	42.695	390194	377836	96.4035	377836	41.1594
MDW_ST179_CT1_5-10	sample	Part of final dataset	688916	587405	550234	556898	458116	438059	63.5867	435899	430215	98.2094	430215	62.4481
MDW_ST179_CT2_0-1	sample	Part of final dataset	578720	420636	381975	391665	305839	295873	51.1254	294917	287273	97.0933	287273	49.6394
MDW_ST179_CT2_1-3	sample	Part of final dataset	610244	403872	353730	366441	267040	257252	42.1556	256558	252371	98.1026	252371	41.3558
MDW_ST179_CT2_10-15	sample	Part of final dataset	943022	681816	645108	652567	541889	517784	54.9069	515687	509524	98.4047	509524	54.031
MDW_ST179_CT2_15-30	sample	Part of final dataset	836344	476044	447137	453035	379962	363536	43.4673	362588	354232	97.4407	354232	42.3548
MDW_ST179_CT2_3-5	sample	Part of final dataset	939883	620357	569536	580207	459211	444929	47.3388	443996	436593	98.1264	436593	46.4518
MDW_ST179_CT2_30-40	sample	Part of final dataset	924522	514876	493325	497278	440884	420837	45.5194	418811	383370	91.097	383370	41.4668
MDW_ST179_CT2_40-50	sample	Part of final dataset	1029386	582138	550525	556282	466373	441104	42.8512	438989	429723	97.4199	429723	41.7456
MDW_ST179_CT2_5-10	sample	Part of final dataset	505809	431669	400991	407851	332380	318318	62.9325	317145	312290	98.1063	312290	61.7407
MDW_ST179_CT3_0-1	sample	Part of final dataset	783020	569160	527060	537422	439064	425399	54.328	423323	414573	97.4551	414573	52.9454
MDW_ST179_CT3_1-3	sample	Part of final dataset	766930	519373	467298	478590	364667	352432	45.9536	351902	346115	98.2076	346115	45.1299
MDW_ST179_CT3_10-15	sample	Part of final dataset	676206	484766	454775	460309	378182	360679	53.3386	359632	354576	98.3079	354576	52.4361
MDW_ST179_CT3_15-30	sample	Part of final dataset	1016473	612006	576864	584937	493081	470945	46.3313	469427	458797	97.4205	458797	45.1362
MDW_ST179_CT3_3-5	sample	Part of final dataset	931207	626949	567451	580409	442262	426630	45.8147	425985	420413	98.5428	420413	45.1471
MDW_ST179_CT3_30-50	sample	Part of final dataset	896873	532519	503490	509711	429585	404545	45.1062	402747	394541	97.5271	394541	43.9907
MDW_ST179_CT3_5-10	sample	Part of final dataset	485873	414019	384045	391360	319763	306052	62.9901	305550	301826	98.6192	301826	62.1203
MDW_ST201_CT1_0-1	sample	Part of final dataset	561071	404247	361054	368913	271019	261920	46.6821	259731	254045	96.9934	254045	45.2786
MDW_ST201_CT1_1-3	sample	Part of final dataset	703368	472745	421880	434116	319316	307528	43.7222	305176	300824	97.82	300824	42.7691
MDW_ST201_CT1_10-15	sample	Part of final dataset	766428	562932	530552	537119	447801	428241	55.8749	427204	421585	98.4457	421585	55.0065
MDW_ST201_CT1_15-30	sample	Part of final dataset	948348	591784	557227	564441	471410	447869	47.2262	445995	439070	98.0354	439070	46.2984
MDW_ST201_CT1_3-5	sample	Part of final dataset	1281570	881290	816245	828782	647944	625124	48.778	623855	615910	98.5261	615910	48.059
MDW_ST201_CT1_30-40	sample	Part of final dataset	968603	611766	581211	585387	495046	461922	47.6895	459887	453510	98.1789	453510	46.821
MDW_ST201_CT1_5-10	sample	Part of final dataset	505400	432534	401254	409314	335236	319775	63.2717	319021	314814	98.4486	314814	62.2901
MDW_ST201_CT2_0-1	sample	Part of final dataset	354585	258991	225516	234433	170992	164763	46.4664	163769	158333	96.0974	158333	44.653
MDW_ST201_CT2_1-3	sample	Part of final dataset	588617	398331	352964	364408	271305	261870	44.489	260564	256601	97.9879	256601	43.5939
MDW_ST201_CT2_10-15	sample	Part of final dataset	640316	460353	429712	436099	352286	335472	52.3916	334487	330162	98.4172	330162	51.5624
MDW_ST201_CT2_15-30	sample	Part of final dataset	856982	532776	499099	505877	416287	398054	46.4484	396138	390843	98.1884	390843	45.6069
MDW_ST201_CT2_3-5	sample	Part of final dataset	994539	682385	626114	638486	506620	488689	49.1372	488098	482488	98.7311	482488	48.5137
MDW_ST201_CT2_30-50	sample	Part of final dataset	802181	490396	466220	470871	404081	377679	47.0815	375964	369804	97.9149	369804	46.0998
MDW_ST201_CT2_5-10	sample	Part of final dataset	469308	398080	368022	375523	307423	292530	62.3322	292268	289198	98.861	289198	61.6222
MDW_ST201_CT3_0-1	sample	Part of final dataset	510161	369599	330236	339833	253171	244555	47.9368	243251	239951	98.1174	239951	47.0344
MDW_ST201_CT3_1-3	sample	Part of final dataset	600729	403724	357770	367913	274335	263716	43.8993	262873	259612	98.4438	259612	43.2162
MDW_ST201_CT3_10-15	sample	Part of final dataset	759422	547744	513807	520999	426094	405985	53.4597	405380	401276	98.8401	401276	52.8397
MDW_ST201_CT3_15-30	sample	Part of final dataset	826724	523295	485994	494230	402663	382868	46.3115	381712	376844	98.4266	376844	45.5828
MDW_ST201_CT3_3-5	sample	Part of final dataset	842571	571155	522693	533166	418461	403939	47.9412	403241	396239	98.0938	396239	47.0274
MDW_ST201_CT3_30-40	sample	Part of final dataset	861556	525346	496379	502102	421862	394724	45.8152	392508	386118	97.8197	386118	44.8164
MDW_ST201_CT3_5-10	sample	Part of final dataset	461489	393151	368447	373661	310658	294700	63.8585	294390	291619	98.9545	291619	63.1909
MDW_ST215_CT1_0-1	sample	Part of final dataset	581023	418115	380166	390117	303839	294380	50.6658	293661	286454	97.3076	286454	49.3017
MDW_ST215_CT1_1-3	sample	Part of final dataset	712405	481579	432730	443610	337473	325994	45.7596	325657	321953	98.7604	321953	45.1924
MDW_ST215_CT1_10-15	sample	Part of final dataset	629959	460727	432982	438951	364783	348865	55.379	348199	344112	98.6376	344112	54.6245
MDW_ST215_CT1_15-30	sample	Part of final dataset	934997	567481	528250	537976	440732	420733	44.9983	419679	412897	98.1375	412897	44.1602
MDW_ST215_CT1_3-5	sample	Part of final dataset	1109894	739794	686386	697408	564889	547106	49.2935	546582	538045	98.3438	538045	48.4772
MDW_ST215_CT1_30-40	sample	Part of final dataset	878716	510776	489546	491196	425476	401116	45.648	399277	373721	93.1703	373721	42.5304
MDW_ST215_CT1_5-10	sample	Part of final dataset	341396	291418	270066	275912	229320	219594	64.3224	219313	214146	97.5191	214146	62.7266
MDW_ST215_CT2_0-1	sample	Part of final dataset	551379	388032	351790	359926	276958	268085	48.6208	267361	260878	97.3117	260878	47.3137
MDW_ST215_CT2_1-3	sample	Part of final dataset	1133582	752584	690996	704649	558033	539573	47.5989	538961	533159	98.8113	533159	47.0331
MDW_ST215_CT2_10-15	sample	Part of final dataset	762301	543351	514572	520941	440825	422082	55.3695	421237	416351	98.6422	416351	54.6177
MDW_ST215_CT2_15-30	sample	Part of final dataset	878050	542478	513185	518978	441925	423912	48.2788	422067	414122	97.6906	414122	47.1638
MDW_ST215_CT2_3-5	sample	Part of final dataset	739733	502921	462374	470852	376914	365347	49.389	365121	360152	98.5781	360152	48.6868
MDW_ST215_CT2_30-40	sample	Part of final dataset	971586	588573	568397	571059	513269	489464	50.3778	488099	450661	92.0723	450661	46.3841
MDW_ST215_CT2_5-10	sample	Part of final dataset	579208	490616	462500	468218	395166	378193	65.2949	377749	373475	98.7525	373475	64.4803
MDW_ST215_CT3_0-1	sample	Part of final dataset	555107	399633	362545	372386	290180	280597	50.5483	280015	274699	97.8981	274699	49.4858
MDW_ST215_CT3_1-3	sample	Part of final dataset	625320	413563	370727	380722	290887	280602	44.8733	279970	276212	98.4355	276212	44.1713
MDW_ST215_CT3_10-15	sample	Part of final dataset	912825	653162	621377	627382	523547	497379	54.4879	496842	492110	98.9406	492110	53.9107
MDW_ST215_CT3_15-30	sample	Part of final dataset	931453	529619	497919	505106	422854	405961	43.5836	404372	397504	97.9168	397504	42.6757
MDW_ST215_CT3_3-5	sample	Part of final dataset	926862	627250	578239	589295	474219	458084	49.4231	457766	453172	98.9277	453172	48.8931
MDW_ST215_CT3_30-40	sample	Part of final dataset	913039	558595	536195	539375	475006	448826	49.1574	446682	427847	95.3258	427847	46.8597
MDW_ST215_CT3_5-10	sample	Part of final dataset	472004	396917	371605	377281	316937	302637	64.1175	302384	299129	98.8409	299129	63.3743
MDW_ST22_CT1_0-1	sample	Part of final dataset	612676	440307	402581	412245	321189	309104	50.4515	307823	296862	96.0395	296862	48.4533
MDW_ST22_CT1_1-3	sample	Part of final dataset	589515	367605	329770	340033	251175	240317	40.7652	240061	234923	97.7555	234923	39.8502
MDW_ST22_CT2_0-1	sample	Part of final dataset	428489	304208	273071	280566	207700	200169	46.7151	199777	192636	96.2367	192636	44.957
MDW_ST22_CT2_1-3	sample	Part of final dataset	633868	424182	382434	393489	295976	282812	44.6169	281778	276273	97.6879	276273	43.5853
MDW_ST22_CT2_3-5	sample	Part of final dataset	740109	489307	450224	459622	360563	345953	46.7435	344509	338005	97.7026	338005	45.6696
MDW_ST22_CT2_5-10	sample	Part of final dataset	673667	569077	539872	547087	466531	433826	64.3977	433267	426406	98.2896	426406	63.2963
MDW_ST22_CT3_0-1	sample	Part of final dataset	479818	336289	303976	311738	237335	227935	47.5045	227584	218627	95.9164	218627	45.5646
MDW_ST22_CT3_1-3	sample	Part of final dataset	657140	432080	390473	401424	297135	283873	43.1983	283381	277214	97.6542	277214	42.1849
MDW_ST23_CT1_0-1	sample	Part of final dataset	361837	247750	222216	228814	152315	145696	40.2656	145124	140496	96.4309	140496	38.8285
MDW_ST23_CT1_1-3	sample	Part of final dataset	751598	483772	447195	455514	364056	349546	46.507	349200	343499	98.27	343499	45.7025
MDW_ST23_CT2_0-1	sample	Part of final dataset	610866	435471	399758	406645	310661	297765	48.7447	295494	288631	96.9325	288631	47.2495
MDW_ST23_CT2_1-3	sample	Part of final dataset	1234818	812172	763335	771386	606819	580556	47.0155	579978	569457	98.0882	569457	46.1167
MDW_ST23_CT3_0-1	sample	Part of final dataset	736029	520067	478662	487089	370872	355786	48.3386	355278	350481	98.5089	350481	47.6178
MDW_ST23_CT3_1-3	sample	Part of final dataset	1074839	715712	660004	673737	528451	505025	46.9861	504366	496273	98.267	496273	46.1718
MDW_ST38_CT1_0-1	sample	Part of final dataset	863948	628533	591190	599745	488927	469159	54.3041	469078	459763	97.9973	459763	53.2165
MDW_ST38_CT1_1-3	sample	Part of final dataset	908933	598323	563731	569001	450961	425746	46.8402	425647	419710	98.5823	419710	46.1761
MDW_ST38_CT1_10-15	sample	Part of final dataset	933133	666897	651022	654261	582740	525697	56.3368	525615	513170	97.6171	513170	54.9943
MDW_ST38_CT1_3-5	sample	Part of final dataset	890393	567051	537089	542186	438417	413355	46.4239	413261	407311	98.5378	407311	45.7451
MDW_ST38_CT1_5-10	sample	Part of final dataset	928400	788891	765603	771497	674050	620465	66.8316	620356	611652	98.5796	611652	65.8824
MDW_ST38_CT2_0-1	sample	Part of final dataset	849932	613485	573889	581544	465457	445270	52.3889	445116	436253	97.9749	436253	51.328
MDW_ST38_CT2_1-3	sample	Part of final dataset	978335	655529	620175	627763	518765	495176	50.6142	495060	487210	98.3913	487210	49.7999
MDW_ST38_CT2_10-15	sample	Part of final dataset	750170	535525	521195	524110	467081	423480	56.4512	423393	409220	96.6327	409220	54.5503
MDW_ST38_CT2_3-5	sample	Part of final dataset	1751097	1127780	1088240	1095207	926178	859165	49.0644	859021	847227	98.6105	847227	48.3826
MDW_ST38_CT2_5-10	sample	Part of final dataset	701379	586979	573001	575805	516637	479982	68.434	479912	472457	98.4322	472457	67.3612
MDW_ST38_CT3_0-1	sample	Part of final dataset	662285	474758	444546	451690	375619	362424	54.7233	362205	353717	97.5976	353717	53.4086
MDW_ST38_CT3_1-3	sample	Part of final dataset	738876	497086	467233	471932	384262	368419	49.8621	368329	361909	98.233	361909	48.981
MDW_ST38_CT3_3-5	sample	Part of final dataset	931219	627923	600220	603764	514216	494089	53.0583	493908	486499	98.4638	486499	52.2432
MDW_ST38_CT3_5-10	sample	Part of final dataset	914745	764437	749467	752079	679173	639842	69.9476	639693	627710	98.1039	627710	68.6213
MDW_ST68_CT1_0-1	sample	Part of final dataset	771591	551943	512620	519011	406007	389769	50.515	389422	380331	97.5786	380331	49.2918
MDW_ST68_CT1_1-3	sample	Part of final dataset	1033655	689191	645016	656779	525124	495653	47.9515	495376	484448	97.7393	484448	46.8675
MDW_ST68_CT1_10-15	sample	Part of final dataset	1011984	830270	829394	829036	823931	820307	81.0593	819736	91755	11.1854	91755	9.06684
MDW_ST68_CT1_15-30	sample	Removed because of low sequence count	1176935	840724	839807	839930	837737	836930	71.111	836421	34791	4.15698	NA	NA
MDW_ST68_CT1_3-5	sample	Part of final dataset	1111037	738277	695963	706167	578276	550004	49.5037	549891	535326	97.3313	535326	48.1826
MDW_ST68_CT1_5-10	sample	Part of final dataset	839727	746700	744752	745593	738186	733960	87.4046	733142	111369	15.1737	111369	13.2625
MDW_ST68_CT2_0-1	sample	Part of final dataset	598857	426322	393535	402284	323072	312472	52.1781	311885	301434	96.4675	301434	50.3349
MDW_ST68_CT2_1-3	sample	Part of final dataset	1045948	689952	643995	653420	504785	474761	45.3905	474676	465158	97.9773	465158	44.4724
MDW_ST68_CT2_15-30	sample	Part of final dataset	1185743	864306	863712	863128	859097	858152	72.3725	857200	40329	4.69952	40329	3.40116
MDW_ST68_CT2_3-5	sample	Part of final dataset	857474	560905	523337	530436	421253	399387	46.5772	399294	386224	96.7042	386224	45.0421
MDW_ST68_CT2_5-10	sample	Part of final dataset	677901	573577	556617	559650	506185	482860	71.2287	482400	435247	90.1394	435247	64.2051
MDW_ST68_CT3_0-1	sample	Part of final dataset	698624	508842	471727	478364	370682	353369	50.5807	353287	345863	97.8759	345863	49.5063
MDW_ST68_CT3_1-3	sample	Part of final dataset	924116	612802	567564	577112	443525	416410	45.0604	416338	409872	98.4299	409872	44.3529
MDW_ST68_CT3_10-15	sample	Part of final dataset	1214124	995880	995151	993747	988608	984064	81.0514	983578	110794	11.2588	110794	9.12543
MDW_ST68_CT3_15-30	sample	Part of final dataset	1286369	947428	946882	946900	943383	942078	73.2354	941802	42903	4.55408	42903	3.3352
MDW_ST68_CT3_3-5	sample	Part of final dataset	1326108	877630	832592	840735	704700	667782	50.3565	667476	651538	97.5675	651538	49.1316
MDW_ST68_CT3_5-10	sample	Part of final dataset	908556	790397	786183	787277	766957	751071	82.6665	750258	373948	49.7886	373948	41.1585
PCT_F_CT1_0-1	sample	Part of final dataset	487629	352146	325814	330936	269854	263660	54.0698	263557	259386	98.379	259386	53.1933
PCT_F_CT1_1-3	sample	Part of final dataset	636273	409939	388173	392260	336061	327436	51.4616	327338	322670	98.5444	322670	50.7125
PCT_F_CT1_10-15	sample	Part of final dataset	963466	799424	799109	798362	795323	794829	82.4968	794414	44371	5.58246	44371	4.60535
PCT_F_CT1_3-5	sample	Part of final dataset	750326	526725	519928	520730	496384	491418	65.4939	491021	314185	63.9344	314185	41.8731
PCT_F_CT2_0-1	sample	Part of final dataset	449180	311318	288667	292766	238797	232854	51.8398	232824	229328	98.4857	229328	51.0548
PCT_F_CT2_1-3	sample	Part of final dataset	755737	502652	480223	482374	407936	395743	52.3652	395696	391687	98.9751	391687	51.8285
PCT_F_CT2_10-15	sample	Part of final dataset	949295	766164	765062	765019	760344	755744	79.6111	755368	129316	17.1111	129316	13.6223
PCT_F_CT2_3-5	sample	Part of final dataset	1150792	766198	755724	756969	694751	685762	59.5904	685545	601352	87.6911	601352	52.2555
PCT_F_CT2_5-10	sample	Part of final dataset	587682	507835	505793	505618	497285	490356	83.439	490202	259733	52.9683	259733	44.1962
PCT_F_CT3_0-1	sample	Part of final dataset	620675	431515	403328	408190	339539	331613	53.4278	331473	326512	98.4618	326512	52.606
PCT_F_CT3_1-3	sample	Part of final dataset	1089954	698501	673565	675491	593854	579806	53.1955	579514	570869	98.4586	570869	52.3755
PCT_F_CT3_10-15	sample	Part of final dataset	1020467	812076	810998	811255	805463	799256	78.3226	798658	176599	22.0954	176599	17.3057
PCT_F_CT3_3-5	sample	Part of final dataset	913585	619939	604667	607650	558009	549156	60.11	549096	518609	94.4375	518609	56.7664
PCT_F_CT3_5-10	sample	Part of final dataset	781573	686121	684515	684843	677732	670491	85.7874	670387	252223	37.6177	252223	32.2712
PCT_I_CT1_0-1	sample	Part of final dataset	723376	534613	527530	528137	501311	493276	68.1908	492704	314878	63.834	314878	43.529
PCT_I_CT1_1-3	sample	Part of final dataset	1312724	957799	955801	955502	945295	941043	71.6863	940549	257558	27.3694	257558	19.6201
PCT_I_CT1_10-15	sample	Part of final dataset	956731	755199	754183	754441	748993	747314	78.1112	745960	47567	6.36506	47567	4.97183
PCT_I_CT1_3-5	sample	Removed because of low sequence count	1243983	1000968	998637	998983	992913	992025	79.7459	990100	40076	4.03982	NA	NA
PCT_I_CT2_0-1	sample	Part of final dataset	738388	530259	524018	524510	500780	493060	66.7752	492851	299977	60.8399	299977	40.6259
PCT_I_CT2_1-3	sample	Part of final dataset	694074	508837	507102	506978	498868	495461	71.3845	495171	151189	30.5148	151189	21.7828
PCT_I_CT2_10-15	sample	Part of final dataset	1028933	842685	842146	841529	838865	836207	81.2693	835970	45875	5.48608	45875	4.4585
PCT_I_CT3_0-1	sample	Part of final dataset	658284	492843	486880	486985	467100	460449	69.9469	460122	261183	56.7235	261183	39.6763
PCT_I_CT3_1-3	sample	Part of final dataset	708330	520291	519084	519033	510824	508830	71.8352	508362	98082	19.276	98082	13.8469
PCT_I_CT3_3-5	sample	Part of final dataset	1107676	855018	853930	853912	847997	846473	76.4188	845689	79434	9.38412	79434	7.17123
PCT_I_CT4_0-1	sample	Part of final dataset	801440	591451	586499	587227	566526	558150	69.6434	558092	330985	59.3004	330985	41.2988
PCT_I_CT4_1-3	sample	Part of final dataset	787130	573037	571451	571477	563225	558704	70.9799	558521	158512	28.3714	158512	20.138
PCT_I_CT4_10-15	sample	Part of final dataset	692196	566542	565884	566252	562789	559903	80.8879	558809	49891	8.91065	49891	7.20764
PCT_I_CT4_3-5	sample	Part of final dataset	1974905	1547274	1545259	1545104	1537597	1535864	77.769	1534453	83849	5.4594	83849	4.24572
PCT_I_CT4_5-10	sample	Removed because of low sequence count	814885	743814	743186	742818	739782	739505	90.7496	738854	24446	3.30572	NA	NA
PCT_T_CT1_0-1	sample	Part of final dataset	685610	483148	455733	458982	381293	372569	54.3412	372504	363796	97.6453	363796	53.0617
PCT_T_CT1_1-3	sample	Part of final dataset	1141860	787316	780490	781154	753805	745114	65.2544	744844	455001	61.0646	455001	39.8474
PCT_T_CT1_10-15	sample	Removed because of low sequence count	1031473	863073	862211	862397	858466	857886	83.171	857048	31977	3.72742	NA	NA
PCT_T_CT1_3-5	sample	Part of final dataset	830134	631518	629796	629831	622599	618968	74.5624	618383	104850	16.9395	104850	12.6305
PCT_T_CT1_5-10	sample	Part of final dataset	670165	599232	597882	597688	591948	589437	87.954	589342	78600	13.3348	78600	11.7285
PCT_T_CT2_0-1	sample	Part of final dataset	603456	433766	405222	410338	340762	331823	54.9871	331678	325561	98.1128	325561	53.9494
PCT_T_CT2_1-3	sample	Part of final dataset	852279	569387	559763	560755	532659	527555	61.8993	527430	409238	77.5726	409238	48.0169
PCT_T_CT2_10-15	sample	Part of final dataset	1093873	880914	880292	880436	876379	875098	80	873397	44892	5.12994	44892	4.10395
PCT_T_CT2_3-5	sample	Part of final dataset	1059388	777796	775909	775680	766587	763621	72.0813	763091	198829	26.0377	198829	18.7683
PCT_T_CT2_5-10	sample	Part of final dataset	1000713	895858	894619	895118	886460	882712	88.2083	882101	154868	17.5446	154868	15.4758
PCT_T_CT3_0-1	sample	Part of final dataset	627622	435179	405647	411058	338928	330434	52.6486	330305	320367	96.9534	320367	51.0446
PCT_T_CT3_1-3	sample	Part of final dataset	1080719	738828	728409	730251	694723	686772	63.5477	686581	505497	73.6048	505497	46.7741
PCT_T_CT3_3-5	sample	Part of final dataset	740366	561465	560064	560180	554743	550169	74.3104	549918	97540	17.7291	97540	13.1746
PCT_T_CT3_5-10	sample	Part of final dataset	724027	643951	642499	642721	637195	633522	87.4998	633051	91323	14.4151	91323	12.6132
PS16_13_extraction_control_1_05022018_HER_CHR_AMG	control	Removed from dataset	1961293	1701174	1700366	1700937	1697739	1696084	86.4778	1695569	1201	0.0708102	NA	NA
PS16_13_extraction_control_2_06022018_AMG	control	Removed from dataset	814308	686468	686303	685890	683953	683236	83.9039	680544	83	0.0121481	NA	NA
PS16_15_extraction_control_3_15022019_ALP_PCT	control	Removed from dataset	1043763	905544	905088	904501	902363	901220	86.3434	894903	705	0.0782273	NA	NA
PS16_15_extraction_control_4_16022019_PCT_InDeep	control	Removed from dataset	1111138	962061	960383	959966	956228	955029	85.9505	954062	2413	0.252662	NA	NA
