# Supplementary material for: Diversity and Biogeography of Bathyal and Abyssal Seafloor Bacteria and Archaea Along a Mediterranean—Atlantic Gradient
Source: Front Microbiol. 2021 Nov 1;12:702016. doi: 10.3389/fmicb.2021.702016 (PMC8591283; doi:10.3389/fmicb.2021.702016)
Supplement: Supplementary file 1 [file Data_Sheet_1.zip › Table S5.xlsx]

## Sheet: Table_S5_ENA_Correspondences
Sample_name	Raw_name	ENA_experiment	ENA_sample
AMIGO1_Site0_CT1_0-1_A	CCU_ABFJOSTA_2_HK3MKBCX2.12BA001	ERX4139176	ERS3168798
AMIGO1_Site0_CT1_0-1_B	CCU_ABFJOSTA_1_HK3MKBCX2.12BA001	ERX4139175	ERS3168798
AMIGO1_Site0_CT2_0-1_A	CCU_ABFKOSTA_2_HK3MKBCX2.12BA013	ERX4139178	ERS3168800
AMIGO1_Site0_CT2_0-1_B	CCU_ABFKOSTA_1_HK3MKBCX2.12BA013	ERX4139177	ERS3168800
AMIGO1_Site0_CT3_0-1_A	CCU_ABFLOSTA_2_HK3MKBCX2.12BA025	ERX4139180	ERS3168801
AMIGO1_Site0_CT3_0-1_B	CCU_ABFLOSTA_1_HK3MKBCX2.12BA025	ERX4139179	ERS3168801
AMIGO1_Site0_CT4_0-1_A	CCU_ABFMOSTA_2_HK3MKBCX2.12BA037	ERX4139182	ERS3168802
AMIGO1_Site0_CT4_0-1_B	CCU_ABFMOSTA_1_HK3MKBCX2.12BA037	ERX4139181	ERS3168802
AMIGO1_Site1_CT1_0-1_A	CCU_ABFNOSTA_2_HK3MKBCX2.12BA049	ERX4139184	ERS3168803
AMIGO1_Site1_CT1_0-1_B	CCU_ABFNOSTA_1_HK3MKBCX2.12BA049	ERX4139183	ERS3168803
AMIGO1_Site1_CT2_0-1_A	CCU_ABFOOSTA_2_HK3MKBCX2.12BA061	ERX4139186	ERS3168807
AMIGO1_Site1_CT2_0-1_B	CCU_ABFOOSTA_1_HK3MKBCX2.12BA061	ERX4139185	ERS3168807
AMIGO1_Site1_CT3_0-1_A	CCU_ABFPOSTA_2_HK3MKBCX2.12BA073	ERX4139188	ERS3168811
AMIGO1_Site1_CT3_0-1_B	CCU_ABFPOSTA_1_HK3MKBCX2.12BA073	ERX4139187	ERS3168811
AMIGO1_Site1_CT4_0-1_A	CCU_ABFQOSTA_2_HK3MKBCX2.12BA085	ERX4139190	ERS3168815
AMIGO1_Site1_CT4_0-1_B	CCU_ABFQOSTA_1_HK3MKBCX2.12BA085	ERX4139189	ERS3168815
AMIGO1_Site2_CT1_0-1_A	CCU_ABFROSTA_2_HK3MKBCX2.12BA002	ERX4139192	ERS3168829
AMIGO1_Site2_CT1_0-1_B	CCU_ABFROSTA_1_HK3MKBCX2.12BA002	ERX4139191	ERS3168829
AMIGO1_Site2_CT2_0-1_A	CCU_ABFSOSTA_2_HK3MKBCX2.12BA014	ERX4139194	ERS3168833
AMIGO1_Site2_CT2_0-1_B	CCU_ABFSOSTA_1_HK3MKBCX2.12BA014	ERX4139193	ERS3168833
AMIGO1_Site3_CT1_0-1_A	CCU_ABFTOSTA_2_HK3MKBCX2.12BA026	ERX4139196	ERS3168835
AMIGO1_Site3_CT1_0-1_B	CCU_ABFTOSTA_1_HK3MKBCX2.12BA026	ERX4139195	ERS3168835
AMIGO1_Site3_CT2_0-1_A	CCU_ABFUOSTA_2_HK3MKBCX2.12BA038	ERX4139198	ERS3168839
AMIGO1_Site3_CT2_0-1_B	CCU_ABFUOSTA_1_HK3MKBCX2.12BA038	ERX4139197	ERS3168839
AMIGO1_Site3_CT3_0-1_A	CCU_ABFVOSTA_2_HK3MKBCX2.12BA050	ERX4139200	ERS3168845
AMIGO1_Site3_CT3_0-1_B	CCU_ABFVOSTA_1_HK3MKBCX2.12BA050	ERX4139199	ERS3168845
CANHROV_Site1_CT1_0-1_A	CCU_ABFWOSTA_2_HK3MKBCX2.12BA062	ERX4183280	ERS3168784
CANHROV_Site1_CT1_0-1_B	CCU_ABFWOSTA_1_HK3MKBCX2.12BA062	ERX3488428	ERS3168784
CANHROV_Site1_CT2_0-1_A	CCU_ABFXOSTA_2_HK3MKBCX2.12BA074	ERX4183286	ERS3168789
CANHROV_Site1_CT2_0-1_B	CCU_ABFXOSTA_1_HK3MKBCX2.12BA074	ERX3488429	ERS3168789
CANHROV_Site1_CT3_0-1_A	CCU_ABFYOSTA_2_HK3MKBCX2.12BA086	ERX4183292	ERS3168794
CANHROV_Site1_CT3_0-1_B	CCU_ABFYOSTA_1_HK3MKBCX2.12BA086	ERX3488430	ERS3168794
EssNaut_PL06_CT2_0-1_A	CCU_ABFZOSTA_2_HK3MKBCX2.12BA003	ERX4183315	ERS3168190
EssNaut_PL06_CT2_0-1_B	CCU_ABFZOSTA_1_HK3MKBCX2.12BA003	ERX3488431	ERS3168190
EssNaut_PL07_CT2_0-1_A	CCU_ABGAOSTA_2_HK3MKBCX2.12BA015	ERX4183321	ERS3168231
EssNaut_PL07_CT2_0-1_B	CCU_ABGAOSTA_1_HK3MKBCX2.12BA015	ERX3488432	ERS3168231
EssNaut_PL11_CT2_0-1_A	CCU_ABGBOSTA_2_HK3MKBCX2.12BA027	ERX4183326	ERS3168298
EssNaut_PL11_CT2_0-1_B	CCU_ABGBOSTA_1_HK3MKBCX2.12BA027	ERX3488433	ERS3168298
EssNaut_PL12_CL_0-1_A	CCU_ABGCOSTA_2_HK3MKBCX2.12BA039	ERX4183333	ERS3168335
EssNaut_PL12_CL_0-1_B	CCU_ABGCOSTA_1_HK3MKBCX2.12BA039	ERX4183332	ERS3168335
MDW_ST117_CT1_0-1_A	CCU_ABGROSTA_2_HK3MKBCX2.12BA029	ERX4183342	ERS3168564
MDW_ST117_CT1_0-1_B	CCU_ABGROSTA_1_HK3MKBCX2.12BA029	ERX3488443	ERS3168564
MDW_ST117_CT2_0-1_A	CCU_ABGSOSTA_2_HK3MKBCX2.12BA041	ERX4183347	ERS3168569
MDW_ST117_CT2_0-1_B	CCU_ABGSOSTA_1_HK3MKBCX2.12BA041	ERX3488444	ERS3168569
MDW_ST117_CT3_0-1_A	CCU_ABGTOSTA_2_HK3MKBCX2.12BA053	ERX4183353	ERS3168574
MDW_ST117_CT3_0-1_B	CCU_ABGTOSTA_1_HK3MKBCX2.12BA053	ERX3488445	ERS3168574
MDW_ST179_CT1_0-1_A	CCU_ABGUOSTA_2_HK3MKBCX2.12BA065	ERX4183360	ERS3168645
MDW_ST179_CT1_0-1_B	CCU_ABGUOSTA_1_HK3MKBCX2.12BA065	ERX3488446	ERS3168645
MDW_ST179_CT2_0-1_A	CCU_ABGVOSTA_2_HK3MKBCX2.12BA077	ERX4183370	ERS3168654
MDW_ST179_CT2_0-1_B	CCU_ABGVOSTA_1_HK3MKBCX2.12BA077	ERX3488447	ERS3168654
MDW_ST179_CT3_0-1_A	CCU_ABGWOSTA_2_HK3MKBCX2.12BA089	ERX4183380	ERS3168663
MDW_ST179_CT3_0-1_B	CCU_ABGWOSTA_1_HK3MKBCX2.12BA089	ERX3488448	ERS3168663
MDW_ST201_CT1_0-1_A	CCU_ABGXOSTA_2_HK3MKBCX2.12BA006	ERX4183389	ERS3168705
MDW_ST201_CT1_0-1_B	CCU_ABGXOSTA_1_HK3MKBCX2.12BA006	ERX3488449	ERS3168705
MDW_ST201_CT2_0-1_A	CCU_ABGYOSTA_2_HK3MKBCX2.12BA018	ERX4183398	ERS3168714
MDW_ST201_CT2_0-1_B	CCU_ABGYOSTA_1_HK3MKBCX2.12BA018	ERX3488450	ERS3168714
MDW_ST201_CT3_0-1_A	CCU_ABGZOSTA_2_HK3MKBCX2.12BA030	ERX4183407	ERS3168721
MDW_ST201_CT3_0-1_B	CCU_ABGZOSTA_1_HK3MKBCX2.12BA030	ERX3488451	ERS3168721
MDW_ST215_CT1_0-1_A	CCU_ABHAOSTA_2_HK3MKBCX2.12BA042	ERX4183416	ERS3168762
MDW_ST215_CT1_0-1_B	CCU_ABHAOSTA_1_HK3MKBCX2.12BA042	ERX3488452	ERS3168762
MDW_ST215_CT2_0-1_A	CCU_ABHBOSTA_2_HK3MKBCX2.12BA054	ERX4183425	ERS3168769
MDW_ST215_CT2_0-1_B	CCU_ABHBOSTA_1_HK3MKBCX2.12BA054	ERX3488453	ERS3168769
MDW_ST215_CT3_0-1_A	CCU_ABHCOSTA_2_HK3MKBCX2.12BA066	ERX4183434	ERS3168776
MDW_ST215_CT3_0-1_B	CCU_ABHCOSTA_1_HK3MKBCX2.12BA066	ERX3488454	ERS3168776
MDW_ST22_CT1_0-1_A	CCU_ABHDOSTA_2_HK3MKBCX2.12BA078	ERX4183443	ERS3168432
MDW_ST22_CT1_0-1_B	CCU_ABHDOSTA_1_HK3MKBCX2.12BA078	ERX3488455	ERS3168432
MDW_ST22_CT2_0-1_A	CCU_ABHEOSTA_2_HK3MKBCX2.12BA090	ERX4183447	ERS3168434
MDW_ST22_CT2_0-1_B	CCU_ABHEOSTA_1_HK3MKBCX2.12BA090	ERX4183446	ERS3168434
MDW_ST22_CT3_0-1_A	CCU_ABHFOSTA_2_HK3MKBCX2.12BA007	ERX4183453	ERS3168438
MDW_ST22_CT3_0-1_B	CCU_ABHFOSTA_1_HK3MKBCX2.12BA007	ERX3488456	ERS3168438
MDW_ST23_CT1_0-1_A	CCU_ABHGOSTA_2_HK3MKBCX2.12BA019	ERX4183456	ERS3168440
MDW_ST23_CT1_0-1_B	CCU_ABHGOSTA_1_HK3MKBCX2.12BA019	ERX3488457	ERS3168440
MDW_ST23_CT2_0-1_A	CCU_ABHHOSTA_2_HK3MKBCX2.12BA031	ERX4183459	ERS3168442
MDW_ST23_CT2_0-1_B	CCU_ABHHOSTA_1_HK3MKBCX2.12BA031	ERX3488458	ERS3168442
MDW_ST23_CT3_0-1_A	CCU_ABHIOSTA_2_HK3MKBCX2.12BA043	ERX4183462	ERS3168444
MDW_ST23_CT3_0-1_B	CCU_ABHIOSTA_1_HK3MKBCX2.12BA043	ERX3488459	ERS3168444
MDW_ST38_CT1_0-1_A	CCU_ABHJOSTA_2_HK3MKBCX2.12BA055	ERX4183465	ERS3168449
MDW_ST38_CT1_0-1_B	CCU_ABHJOSTA_1_HK3MKBCX2.12BA055	ERX3488460	ERS3168449
MDW_ST38_CT2_0-1_A	CCU_ABHKOSTA_2_HK3MKBCX2.12BA067	ERX4183472	ERS3168455
MDW_ST38_CT2_0-1_B	CCU_ABHKOSTA_1_HK3MKBCX2.12BA067	ERX3488461	ERS3168455
MDW_ST38_CT3_0-1_A	CCU_ABHLOSTA_2_HK3MKBCX2.12BA079	ERX4183479	ERS3168460
MDW_ST38_CT3_0-1_B	CCU_ABHLOSTA_1_HK3MKBCX2.12BA079	ERX3488462	ERS3168460
MDW_ST68_CT1_0-1_A	CCU_ABHMOSTA_2_HK3MKBCX2.12BA091	ERX4183485	ERS3168508
MDW_ST68_CT1_0-1_B	CCU_ABHMOSTA_1_HK3MKBCX2.12BA091	ERX3488463	ERS3168508
MDW_ST68_CT2_0-1_A	CCU_ABHNOSTA_2_HK3MKBCX2.12BA008	ERX4183493	ERS3168514
MDW_ST68_CT2_0-1_B	CCU_ABHNOSTA_1_HK3MKBCX2.12BA008	ERX3488464	ERS3168514
MDW_ST68_CT3_0-1_A	CCU_ABHOOSTA_2_HK3MKBCX2.12BA020	ERX4183500	ERS3168520
MDW_ST68_CT3_0-1_B	CCU_ABHOOSTA_1_HK3MKBCX2.12BA020	ERX3488465	ERS3168520
CANHROV_Site1_CT3_3-5_A	CCU_ABHWOSTA_2_HK5C7BCX2.12BA289	ERX4183296	ERS3168796
CANHROV_Site1_CT3_3-5_B	CCU_ABHWOSTA_1_HK5C7BCX2.12BA289	ERX4183295	ERS3168796
EssNaut_PL06_CT2_3-5_A	CCU_ABHXOSTA_2_HK5C7BCX2.12BA301	ERX4183319	ERS3168192
EssNaut_PL06_CT2_3-5_B	CCU_ABHXOSTA_1_HK5C7BCX2.12BA301	ERX4183318	ERS3168192
EssNaut_PL07_CT2_3-5_A	CCU_ABHYOSTA_2_HK5C7BCX2.12BA313	ERX4183325	ERS3168233
EssNaut_PL07_CT2_3-5_B	CCU_ABHYOSTA_1_HK5C7BCX2.12BA313	ERX4183324	ERS3168233
EssNaut_PL11_CT2_3-5_A	CCU_ABHZOSTA_2_HK5C7BCX2.12BA325	ERX4183330	ERS3168300
EssNaut_PL11_CT2_3-5_B	CCU_ABHZOSTA_1_HK5C7BCX2.12BA325	ERX4183329	ERS3168300
EssNaut_PL12_CL_3-5_A	CCU_ABIAOSTA_2_HK5C7BCX2.12BA337	ERX4183338	ERS3168337
EssNaut_PL12_CL_3-5_B	CCU_ABIAOSTA_1_HK5C7BCX2.12BA337	ERX4183337	ERS3168337
MDW_ST117_CT2_3-5_A	CCU_ABITOSTA_2_HK5C7BCX2.12BA375	ERX4183352	ERS3168571
MDW_ST117_CT2_3-5_B	CCU_ABITOSTA_1_HK5C7BCX2.12BA375	ERX4183351	ERS3168571
MDW_ST117_CT3_3-5_A	CCU_ABIUOSTA_2_HK5C7BCX2.12BA292	ERX4183358	ERS3168576
MDW_ST117_CT3_3-5_B	CCU_ABIUOSTA_1_HK5C7BCX2.12BA292	ERX4183357	ERS3168576
MDW_ST179_CT1_3-5_A	CCU_ABIVOSTA_2_HK5C7BCX2.12BA304	ERX4183366	ERS3168647
MDW_ST179_CT1_3-5_B	CCU_ABIVOSTA_1_HK5C7BCX2.12BA304	ERX4183365	ERS3168647
MDW_ST179_CT2_3-5_A	CCU_ABIWOSTA_2_HK5C7BCX2.12BA316	ERX4183376	ERS3168656
MDW_ST179_CT2_3-5_B	CCU_ABIWOSTA_1_HK5C7BCX2.12BA316	ERX4183375	ERS3168656
MDW_ST179_CT3_3-5_A	CCU_ABIXOSTA_2_HK5C7BCX2.12BA328	ERX4183386	ERS3168665
MDW_ST179_CT3_3-5_B	CCU_ABIXOSTA_1_HK5C7BCX2.12BA328	ERX4183385	ERS3168665
MDW_ST201_CT1_3-5_A	CCU_ABIYOSTA_2_HK5C7BCX2.12BA340	ERX4183395	ERS3168707
MDW_ST201_CT1_3-5_B	CCU_ABIYOSTA_1_HK5C7BCX2.12BA340	ERX4183394	ERS3168707
MDW_ST201_CT2_3-5_A	CCU_ABIZOSTA_2_HK5C7BCX2.12BA352	ERX4183404	ERS3168716
MDW_ST201_CT2_3-5_B	CCU_ABIZOSTA_1_HK5C7BCX2.12BA352	ERX4183403	ERS3168716
MDW_ST201_CT3_3-5_A	CCU_ABJAOSTA_2_HK5C7BCX2.12BA364	ERX4183413	ERS3168723
MDW_ST201_CT3_3-5_B	CCU_ABJAOSTA_1_HK5C7BCX2.12BA364	ERX4183412	ERS3168723
MDW_ST215_CT1_3-5_A	CCU_ABJBOSTA_2_HK5C7BCX2.12BA376	ERX4183422	ERS3168764
MDW_ST215_CT1_3-5_B	CCU_ABJBOSTA_1_HK5C7BCX2.12BA376	ERX4183421	ERS3168764
MDW_ST215_CT2_3-5_A	CCU_ABJCOSTA_2_HK5C7BCX2.12BA293	ERX4183431	ERS3168771
MDW_ST215_CT2_3-5_B	CCU_ABJCOSTA_1_HK5C7BCX2.12BA293	ERX4183430	ERS3168771
MDW_ST215_CT3_3-5_A	CCU_ABJDOSTA_2_HK5C7BCX2.12BA305	ERX4183440	ERS3168778
MDW_ST215_CT3_3-5_B	CCU_ABJDOSTA_1_HK5C7BCX2.12BA305	ERX4183439	ERS3168778
MDW_ST22_CT2_3-5_A	CCU_ABJEOSTA_2_HK5C7BCX2.12BA317	ERX4183451	ERS3168436
MDW_ST22_CT2_3-5_B	CCU_ABJEOSTA_1_HK5C7BCX2.12BA317	ERX4183450	ERS3168436
MDW_ST38_CT1_3-5_A	CCU_ABJFOSTA_2_HK5C7BCX2.12BA329	ERX4183470	ERS3168451
MDW_ST38_CT1_3-5_B	CCU_ABJFOSTA_1_HK5C7BCX2.12BA329	ERX4183469	ERS3168451
MDW_ST38_CT2_3-5_A	CCU_ABJGOSTA_2_HK5C7BCX2.12BA341	ERX4183477	ERS3168457
MDW_ST38_CT2_3-5_B	CCU_ABJGOSTA_1_HK5C7BCX2.12BA341	ERX4183476	ERS3168457
MDW_ST38_CT3_3-5_A	CCU_ABJHOSTA_2_HK5C7BCX2.12BA353	ERX4183483	ERS3168462
MDW_ST38_CT3_3-5_B	CCU_ABJHOSTA_1_HK5C7BCX2.12BA353	ERX4183482	ERS3168462
MDW_ST68_CT1_3-5_A	CCU_ABJIOSTA_2_HK5C7BCX2.12BA365	ERX4183491	ERS3168510
MDW_ST68_CT1_3-5_B	CCU_ABJIOSTA_1_HK5C7BCX2.12BA365	ERX4183490	ERS3168510
MDW_ST68_CT2_3-5_A	CCU_ABJJOSTA_2_HK5C7BCX2.12BA377	ERX4183498	ERS3168516
MDW_ST68_CT2_3-5_B	CCU_ABJJOSTA_1_HK5C7BCX2.12BA377	ERX4183497	ERS3168516
MDW_ST68_CT3_3-5_A	CCU_ABJKOSTA_2_HK5C7BCX2.12BA294	ERX4183506	ERS3168522
MDW_ST68_CT3_3-5_B	CCU_ABJKOSTA_1_HK5C7BCX2.12BA294	ERX4183505	ERS3168522
PCT_F_CT1_3-5_A	CCU_ABJLOSTA_2_HK5C7BCX2.12BA306	ERX4183513	ERS3168948
PCT_F_CT1_3-5_B	CCU_ABJLOSTA_1_HK5C7BCX2.12BA306	ERX4183512	ERS3168948
PCT_F_CT2_3-5_A	CCU_ABJMOSTA_2_HK5C7BCX2.12BA318	ERX4183519	ERS3168953
PCT_F_CT2_3-5_B	CCU_ABJMOSTA_1_HK5C7BCX2.12BA318	ERX4183518	ERS3168953
PCT_F_CT3_3-5_A	CCU_ABJNOSTA_2_HK5C7BCX2.12BA330	ERX4183526	ERS3168958
PCT_F_CT3_3-5_B	CCU_ABJNOSTA_1_HK5C7BCX2.12BA330	ERX4183525	ERS3168958
PCT_I_CT1_3-5_A	CCU_ABJOOSTA_2_HK5C7BCX2.12BA342	ERX4183534	ERS3168928
PCT_I_CT1_3-5_B	CCU_ABJOOSTA_1_HK5C7BCX2.12BA342	ERX4183533	ERS3168928
PCT_I_CT3_3-5_A	CCU_ABJQOSTA_2_HK5C7BCX2.12BA366	ERX4183545	ERS3168938
PCT_I_CT3_3-5_B	CCU_ABJQOSTA_1_HK5C7BCX2.12BA366	ERX4183544	ERS3168938
PCT_I_CT4_3-5_A	CCU_ABJROSTA_2_HK5C7BCX2.12BA378	ERX4183552	ERS3168943
PCT_I_CT4_3-5_B	CCU_ABJROSTA_1_HK5C7BCX2.12BA378	ERX4183551	ERS3168943
PCT_T_CT1_3-5_A	CCU_ABJSOSTA_2_HK5C7BCX2.12BA295	ERX4183560	ERS3168913
PCT_T_CT1_3-5_B	CCU_ABJSOSTA_1_HK5C7BCX2.12BA295	ERX4183559	ERS3168913
PCT_T_CT2_3-5_A	CCU_ABJTOSTA_2_HK5C7BCX2.12BA307	ERX4183568	ERS3168918
PCT_T_CT2_3-5_B	CCU_ABJTOSTA_1_HK5C7BCX2.12BA307	ERX4183567	ERS3168918
PCT_T_CT3_3-5_A	CCU_ABJUOSTA_2_HK5C7BCX2.12BA319	ERX4183575	ERS3168923
PCT_T_CT3_3-5_B	CCU_ABJUOSTA_1_HK5C7BCX2.12BA319	ERX4183574	ERS3168923
PCT_F_CT1_0-1_A	CCU_ABLEOSTA_2_HK3MKBCX2.12BA169	ERX4183508	ERS3168946
PCT_F_CT1_0-1_B	CCU_ABLEOSTA_1_HK3MKBCX2.12BA169	ERX3488466	ERS3168946
PCT_F_CT2_0-1_A	CCU_ABLFOSTA_2_HK3MKBCX2.12BA181	ERX4183514	ERS3168951
PCT_F_CT2_0-1_B	CCU_ABLFOSTA_1_HK3MKBCX2.12BA181	ERX3488467	ERS3168951
PCT_F_CT3_0-1_A	CCU_ABLGOSTA_2_HK3MKBCX2.12BA098	ERX4183521	ERS3168956
PCT_F_CT3_0-1_B	CCU_ABLGOSTA_1_HK3MKBCX2.12BA098	ERX3488468	ERS3168956
PCT_I_CT1_0-1_A	CCU_ABLHOSTA_2_HK3MKBCX2.12BA110	ERX4183529	ERS3168926
PCT_I_CT1_0-1_B	CCU_ABLHOSTA_1_HK3MKBCX2.12BA110	ERX4183528	ERS3168926
PCT_I_CT2_0-1_A	CCU_ABLIOSTA_2_HK3MKBCX2.12BA122	ERX4183536	ERS3168931
PCT_I_CT2_0-1_B	CCU_ABLIOSTA_1_HK3MKBCX2.12BA122	ERX4183535	ERS3168931
PCT_I_CT3_0-1_A	CCU_ABLJOSTA_2_HK3MKBCX2.12BA134	ERX4183541	ERS3168936
PCT_I_CT3_0-1_B	CCU_ABLJOSTA_1_HK3MKBCX2.12BA134	ERX4183540	ERS3168936
PCT_I_CT4_0-1_A	CCU_ABLKOSTA_2_HK3MKBCX2.12BA146	ERX4183547	ERS3168941
PCT_I_CT4_0-1_B	CCU_ABLKOSTA_1_HK3MKBCX2.12BA146	ERX4183546	ERS3168941
PCT_T_CT1_0-1_A	CCU_ABLLOSTA_2_HK3MKBCX2.12BA158	ERX4183555	ERS3168911
PCT_T_CT1_0-1_B	CCU_ABLLOSTA_1_HK3MKBCX2.12BA158	ERX4183554	ERS3168911
PCT_T_CT2_0-1_A	CCU_ABLMOSTA_2_HK3MKBCX2.12BA170	ERX4183563	ERS3168916
PCT_T_CT2_0-1_B	CCU_ABLMOSTA_1_HK3MKBCX2.12BA170	ERX4183562	ERS3168916
PCT_T_CT3_0-1_A	CCU_ABLNOSTA_2_HK3MKBCX2.12BA182	ERX4183571	ERS3168921
PCT_T_CT3_0-1_B	CCU_ABLNOSTA_1_HK3MKBCX2.12BA182	ERX4183570	ERS3168921
AMIGO1_Site0_CT1_1-3_A	CCU_ABMYOSTA_2_HK3MKBCX2.12BA151	ERX4139294	ERS3168799
AMIGO1_Site0_CT1_1-3_B	CCU_ABMYOSTA_1_HK3MKBCX2.12BA151	ERX4139293	ERS3168799
AMIGO1_Site1_CT1_1-3_A	CCU_ABMZOSTA_2_HK3MKBCX2.12BA163	ERX4139296	ERS3168804
AMIGO1_Site1_CT1_1-3_B	CCU_ABMZOSTA_1_HK3MKBCX2.12BA163	ERX4139295	ERS3168804
AMIGO1_Site1_CT2_1-3_A	CCU_ABNAOSTA_2_HK3MKBCX2.12BA175	ERX4139298	ERS3168808
AMIGO1_Site1_CT2_1-3_B	CCU_ABNAOSTA_1_HK3MKBCX2.12BA175	ERX4139297	ERS3168808
AMIGO1_Site1_CT3_1-3_A	CCU_ABNBOSTA_2_HK3MKBCX2.12BA187	ERX4139300	ERS3168812
AMIGO1_Site1_CT3_1-3_B	CCU_ABNBOSTA_1_HK3MKBCX2.12BA187	ERX4139299	ERS3168812
AMIGO1_Site1_CT4_1-3_A	CCU_ABNCOSTA_2_HK3MKBCX2.12BA104	ERX4139302	ERS3168816
AMIGO1_Site1_CT4_1-3_B	CCU_ABNCOSTA_1_HK3MKBCX2.12BA104	ERX4139301	ERS3168816
AMIGO1_Site2_CT1_1-3_A	CCU_ABNDOSTA_2_HK3MKBCX2.12BA116	ERX4139304	ERS3168830
AMIGO1_Site2_CT1_1-3_B	CCU_ABNDOSTA_1_HK3MKBCX2.12BA116	ERX4139303	ERS3168830
AMIGO1_Site2_CT2_1-3_A	CCU_ABNEOSTA_2_HK3MKBCX2.12BA128	ERX4139306	ERS3168834
AMIGO1_Site2_CT2_1-3_B	CCU_ABNEOSTA_1_HK3MKBCX2.12BA128	ERX4139305	ERS3168834
AMIGO1_Site3_CT1_1-3_A	CCU_ABNFOSTA_2_HK3MKBCX2.12BA140	ERX4139308	ERS3168836
AMIGO1_Site3_CT1_1-3_B	CCU_ABNFOSTA_1_HK3MKBCX2.12BA140	ERX4139307	ERS3168836
AMIGO1_Site3_CT2_1-3_A	CCU_ABNGOSTA_2_HK3MKBCX2.12BA152	ERX4139310	ERS3168840
AMIGO1_Site3_CT2_1-3_B	CCU_ABNGOSTA_1_HK3MKBCX2.12BA152	ERX4139309	ERS3168840
AMIGO1_Site3_CT3_1-3_A	CCU_ABNHOSTA_2_HK3MKBCX2.12BA164	ERX4139312	ERS3168846
AMIGO1_Site3_CT3_1-3_B	CCU_ABNHOSTA_1_HK3MKBCX2.12BA164	ERX4139311	ERS3168846
EssNaut_PL06_CT2_1-3_A	CCU_ABNIOSTA_2_HK3MKBCX2.12BA176	ERX4183317	ERS3168191
EssNaut_PL06_CT2_1-3_B	CCU_ABNIOSTA_1_HK3MKBCX2.12BA176	ERX4183316	ERS3168191
EssNaut_PL07_CT2_1-3_A	CCU_ABNJOSTA_2_HK3MKBCX2.12BA188	ERX4183323	ERS3168232
EssNaut_PL07_CT2_1-3_B	CCU_ABNJOSTA_1_HK3MKBCX2.12BA188	ERX4183322	ERS3168232
EssNaut_PL11_CT2_1-3_A	CCU_ABNKOSTA_2_HK3MKBCX2.12BA105	ERX4183328	ERS3168299
EssNaut_PL11_CT2_1-3_B	CCU_ABNKOSTA_1_HK3MKBCX2.12BA105	ERX4183327	ERS3168299
EssNaut_PL12_CL_1-3_A	CCU_ABNLOSTA_2_HK3MKBCX2.12BA117	ERX4183335	ERS3168336
EssNaut_PL12_CL_1-3_B	CCU_ABNLOSTA_1_HK3MKBCX2.12BA117	ERX4183334	ERS3168336
MDW_ST117_CT1_1-3_A	CCU_ABNXOSTA_2_HK3MKBCX2.12BA166	ERX4183344	ERS3168565
MDW_ST117_CT1_1-3_B	CCU_ABNXOSTA_1_HK3MKBCX2.12BA166	ERX4183343	ERS3168565
MDW_ST117_CT2_1-3_A	CCU_ABNYOSTA_2_HK3MKBCX2.12BA178	ERX4183349	ERS3168570
MDW_ST117_CT2_1-3_B	CCU_ABNYOSTA_1_HK3MKBCX2.12BA178	ERX4183348	ERS3168570
MDW_ST117_CT3_1-3_A	CCU_ABNZOSTA_2_HK3MKBCX2.12BA190	ERX4183355	ERS3168575
MDW_ST117_CT3_1-3_B	CCU_ABNZOSTA_1_HK3MKBCX2.12BA190	ERX4183354	ERS3168575
MDW_ST179_CT1_1-3_A	CCU_ABOAOSTA_2_HK5C7BCX2.12BA193	ERX4183362	ERS3168646
MDW_ST179_CT1_1-3_B	CCU_ABOAOSTA_1_HK5C7BCX2.12BA193	ERX4183361	ERS3168646
MDW_ST179_CT2_1-3_A	CCU_ABOBOSTA_2_HK5C7BCX2.12BA205	ERX4183372	ERS3168655
MDW_ST179_CT2_1-3_B	CCU_ABOBOSTA_1_HK5C7BCX2.12BA205	ERX4183371	ERS3168655
MDW_ST179_CT3_1-3_A	CCU_ABOCOSTA_2_HK5C7BCX2.12BA217	ERX4183382	ERS3168664
MDW_ST179_CT3_1-3_B	CCU_ABOCOSTA_1_HK5C7BCX2.12BA217	ERX4183381	ERS3168664
MDW_ST201_CT1_1-3_A	CCU_ABODOSTA_2_HK5C7BCX2.12BA229	ERX4183391	ERS3168706
MDW_ST201_CT1_1-3_B	CCU_ABODOSTA_1_HK5C7BCX2.12BA229	ERX4183390	ERS3168706
MDW_ST201_CT2_1-3_A	CCU_ABOEOSTA_2_HK5C7BCX2.12BA241	ERX4183400	ERS3168715
MDW_ST201_CT2_1-3_B	CCU_ABOEOSTA_1_HK5C7BCX2.12BA241	ERX4183399	ERS3168715
MDW_ST201_CT3_1-3_A	CCU_ABOFOSTA_2_HK5C7BCX2.12BA253	ERX4183409	ERS3168722
MDW_ST201_CT3_1-3_B	CCU_ABOFOSTA_1_HK5C7BCX2.12BA253	ERX4183408	ERS3168722
MDW_ST215_CT1_1-3_A	CCU_ABOGOSTA_2_HK5C7BCX2.12BA265	ERX4183418	ERS3168763
MDW_ST215_CT1_1-3_B	CCU_ABOGOSTA_1_HK5C7BCX2.12BA265	ERX4183417	ERS3168763
MDW_ST215_CT2_1-3_A	CCU_ABOHOSTA_2_HK5C7BCX2.12BA277	ERX4183427	ERS3168770
MDW_ST215_CT2_1-3_B	CCU_ABOHOSTA_1_HK5C7BCX2.12BA277	ERX4183426	ERS3168770
MDW_ST215_CT3_1-3_A	CCU_ABOIOSTA_2_HK5C7BCX2.12BA194	ERX4183436	ERS3168777
MDW_ST215_CT3_1-3_B	CCU_ABOIOSTA_1_HK5C7BCX2.12BA194	ERX4183435	ERS3168777
MDW_ST22_CT1_1-3_A	CCU_ABOJOSTA_2_HK5C7BCX2.12BA206	ERX4183445	ERS3168433
MDW_ST22_CT1_1-3_B	CCU_ABOJOSTA_1_HK5C7BCX2.12BA206	ERX4183444	ERS3168433
MDW_ST22_CT2_1-3_A	CCU_ABOKOSTA_2_HK5C7BCX2.12BA218	ERX4183449	ERS3168435
MDW_ST22_CT2_1-3_B	CCU_ABOKOSTA_1_HK5C7BCX2.12BA218	ERX4183448	ERS3168435
MDW_ST22_CT3_1-3_A	CCU_ABOLOSTA_2_HK5C7BCX2.12BA230	ERX4183455	ERS3168439
MDW_ST22_CT3_1-3_B	CCU_ABOLOSTA_1_HK5C7BCX2.12BA230	ERX4183454	ERS3168439
MDW_ST23_CT1_1-3_A	CCU_ABOMOSTA_2_HK5C7BCX2.12BA242	ERX4183458	ERS3168441
MDW_ST23_CT1_1-3_B	CCU_ABOMOSTA_1_HK5C7BCX2.12BA242	ERX4183457	ERS3168441
MDW_ST23_CT2_1-3_A	CCU_ABONOSTA_2_HK5C7BCX2.12BA254	ERX4183461	ERS3168443
MDW_ST23_CT2_1-3_B	CCU_ABONOSTA_1_HK5C7BCX2.12BA254	ERX4183460	ERS3168443
MDW_ST23_CT3_1-3_A	CCU_ABOOOSTA_2_HK5C7BCX2.12BA266	ERX4183464	ERS3168445
MDW_ST23_CT3_1-3_B	CCU_ABOOOSTA_1_HK5C7BCX2.12BA266	ERX4183463	ERS3168445
MDW_ST38_CT1_1-3_A	CCU_ABOPOSTA_2_HK5C7BCX2.12BA278	ERX4183467	ERS3168450
MDW_ST38_CT1_1-3_B	CCU_ABOPOSTA_1_HK5C7BCX2.12BA278	ERX4183466	ERS3168450
MDW_ST38_CT2_1-3_A	CCU_ABOQOSTA_2_HK5C7BCX2.12BA195	ERX4183474	ERS3168456
MDW_ST38_CT2_1-3_B	CCU_ABOQOSTA_1_HK5C7BCX2.12BA195	ERX4183473	ERS3168456
MDW_ST38_CT3_1-3_A	CCU_ABOROSTA_2_HK5C7BCX2.12BA207	ERX4183481	ERS3168461
MDW_ST38_CT3_1-3_B	CCU_ABOROSTA_1_HK5C7BCX2.12BA207	ERX4183480	ERS3168461
MDW_ST68_CT1_1-3_A	CCU_ABOSOSTA_2_HK5C7BCX2.12BA219	ERX4183487	ERS3168509
MDW_ST68_CT1_1-3_B	CCU_ABOSOSTA_1_HK5C7BCX2.12BA219	ERX4183486	ERS3168509
MDW_ST68_CT2_1-3_A	CCU_ABOTOSTA_2_HK5C7BCX2.12BA231	ERX4183495	ERS3168515
MDW_ST68_CT2_1-3_B	CCU_ABOTOSTA_1_HK5C7BCX2.12BA231	ERX4183494	ERS3168515
MDW_ST68_CT3_1-3_A	CCU_ABOUOSTA_2_HK5C7BCX2.12BA243	ERX4183502	ERS3168521
MDW_ST68_CT3_1-3_B	CCU_ABOUOSTA_1_HK5C7BCX2.12BA243	ERX4183501	ERS3168521
PCT_F_CT1_1-3_A	CCU_ABOVOSTA_2_HK5C7BCX2.12BA255	ERX4183510	ERS3168947
PCT_F_CT1_1-3_B	CCU_ABOVOSTA_1_HK5C7BCX2.12BA255	ERX4183509	ERS3168947
PCT_F_CT2_1-3_A	CCU_ABOWOSTA_2_HK5C7BCX2.12BA267	ERX4183516	ERS3168952
PCT_F_CT2_1-3_B	CCU_ABOWOSTA_1_HK5C7BCX2.12BA267	ERX4183515	ERS3168952
PCT_F_CT3_1-3_A	CCU_ABOXOSTA_2_HK5C7BCX2.12BA279	ERX4183523	ERS3168957
PCT_F_CT3_1-3_B	CCU_ABOXOSTA_1_HK5C7BCX2.12BA279	ERX4183522	ERS3168957
PCT_I_CT1_1-3_A	CCU_ABOYOSTA_2_HK5C7BCX2.12BA196	ERX4183531	ERS3168927
PCT_I_CT1_1-3_B	CCU_ABOYOSTA_1_HK5C7BCX2.12BA196	ERX4183530	ERS3168927
PCT_I_CT2_1-3_A	CCU_ABOZOSTA_2_HK5C7BCX2.12BA208	ERX4183538	ERS3168932
PCT_I_CT2_1-3_B	CCU_ABOZOSTA_1_HK5C7BCX2.12BA208	ERX4183537	ERS3168932
PCT_I_CT3_1-3_A	CCU_ABPAOSTA_2_HK5C7BCX2.12BA220	ERX4183543	ERS3168937
PCT_I_CT3_1-3_B	CCU_ABPAOSTA_1_HK5C7BCX2.12BA220	ERX4183542	ERS3168937
PCT_I_CT4_1-3_A	CCU_ABPBOSTA_2_HK5C7BCX2.12BA232	ERX4183549	ERS3168942
PCT_I_CT4_1-3_B	CCU_ABPBOSTA_1_HK5C7BCX2.12BA232	ERX4183548	ERS3168942
PCT_T_CT1_1-3_A	CCU_ABPCOSTA_2_HK5C7BCX2.12BA244	ERX4183557	ERS3168912
PCT_T_CT1_1-3_B	CCU_ABPCOSTA_1_HK5C7BCX2.12BA244	ERX4183556	ERS3168912
PCT_T_CT2_1-3_A	CCU_ABPDOSTA_2_HK5C7BCX2.12BA256	ERX4183565	ERS3168917
PCT_T_CT2_1-3_B	CCU_ABPDOSTA_1_HK5C7BCX2.12BA256	ERX4183564	ERS3168917
PCT_T_CT3_1-3_A	CCU_ABPEOSTA_2_HK5C7BCX2.12BA268	ERX4183573	ERS3168922
PCT_T_CT3_1-3_B	CCU_ABPEOSTA_1_HK5C7BCX2.12BA268	ERX4183572	ERS3168922
AMIGO1_Site1_CT1_3-5_A	CCU_ABQPOSTA_2_HK5C7BCX2.12BA237	ERX4139350	ERS3168805
AMIGO1_Site1_CT1_3-5_B	CCU_ABQPOSTA_1_HK5C7BCX2.12BA237	ERX4139349	ERS3168805
AMIGO1_Site1_CT2_3-5_A	CCU_ABQQOSTA_2_HK5C7BCX2.12BA249	ERX4139352	ERS3168809
AMIGO1_Site1_CT2_3-5_B	CCU_ABQQOSTA_1_HK5C7BCX2.12BA249	ERX4139351	ERS3168809
AMIGO1_Site1_CT3_3-5_A	CCU_ABQROSTA_2_HK5C7BCX2.12BA261	ERX4139354	ERS3168813
AMIGO1_Site1_CT3_3-5_B	CCU_ABQROSTA_1_HK5C7BCX2.12BA261	ERX4139353	ERS3168813
AMIGO1_Site1_CT4_3-5_A	CCU_ABQSOSTA_2_HK5C7BCX2.12BA273	ERX4139356	ERS3168817
AMIGO1_Site1_CT4_3-5_B	CCU_ABQSOSTA_1_HK5C7BCX2.12BA273	ERX4139355	ERS3168817
AMIGO1_Site2_CT1_3-5_A	CCU_ABQTOSTA_2_HK5C7BCX2.12BA285	ERX4139358	ERS3168831
AMIGO1_Site2_CT1_3-5_B	CCU_ABQTOSTA_1_HK5C7BCX2.12BA285	ERX4139357	ERS3168831
AMIGO1_Site3_CT1_3-5_A	CCU_ABQUOSTA_2_HK5C7BCX2.12BA202	ERX4139360	ERS3168837
AMIGO1_Site3_CT1_3-5_B	CCU_ABQUOSTA_1_HK5C7BCX2.12BA202	ERX4139359	ERS3168837
AMIGO1_Site3_CT2_3-5_A	CCU_ABQVOSTA_2_HK5C7BCX2.12BA214	ERX4139362	ERS3168841
AMIGO1_Site3_CT2_3-5_B	CCU_ABQVOSTA_1_HK5C7BCX2.12BA214	ERX4139361	ERS3168841
AMIGO1_Site3_CT3_3-5_A	CCU_ABQWOSTA_2_HK5C7BCX2.12BA226	ERX4139364	ERS3168847
AMIGO1_Site3_CT3_3-5_B	CCU_ABQWOSTA_1_HK5C7BCX2.12BA226	ERX4139363	ERS3168847
CANHROV_Site1_CT1_1-3_A	CCU_ABQXOSTA_2_HK5C7BCX2.12BA238	ERX4183282	ERS3168785
CANHROV_Site1_CT1_1-3_B	CCU_ABQXOSTA_1_HK5C7BCX2.12BA238	ERX4183281	ERS3168785
CANHROV_Site1_CT1_3-5_A	CCU_ABQYOSTA_2_HK5C7BCX2.12BA250	ERX4183284	ERS3168786
CANHROV_Site1_CT1_3-5_B	CCU_ABQYOSTA_1_HK5C7BCX2.12BA250	ERX4183283	ERS3168786
CANHROV_Site1_CT2_1-3_A	CCU_ABQZOSTA_2_HK5C7BCX2.12BA262	ERX4183288	ERS3168790
CANHROV_Site1_CT2_1-3_B	CCU_ABQZOSTA_1_HK5C7BCX2.12BA262	ERX4183287	ERS3168790
CANHROV_Site1_CT2_3-5_A	CCU_ABRAOSTA_2_HK5C7BCX2.12BA274	ERX4183290	ERS3168791
CANHROV_Site1_CT2_3-5_B	CCU_ABRAOSTA_1_HK5C7BCX2.12BA274	ERX4183289	ERS3168791
CANHROV_Site1_CT3_1-3_A	CCU_ABRBOSTA_2_HK5C7BCX2.12BA286	ERX4183294	ERS3168795
CANHROV_Site1_CT3_1-3_B	CCU_ABRBOSTA_1_HK5C7BCX2.12BA286	ERX4183293	ERS3168795
AMIGO1_Site1_CT2_5-10	CCU_ABRLOSTA_2_HK3VCBCX2.12BA002	ERX4139365	ERS3168810
AMIGO1_Site1_CT3_5-10	CCU_ABRMOSTA_2_HK3VCBCX2.12BA014	ERX4139366	ERS3168814
AMIGO1_Site1_CT4_5-10	CCU_ABRNOSTA_2_HK3VCBCX2.12BA026	ERX4139367	ERS3168818
AMIGO1_Site2_CT1_5-10	CCU_ABROOSTA_2_HK3VCBCX2.12BA038	ERX4139368	ERS3168832
AMIGO1_Site3_CT1_5-10	CCU_ABRPOSTA_2_HK3VCBCX2.12BA050	ERX4139369	ERS3168838
AMIGO1_Site3_CT2_5-10	CCU_ABRQOSTA_2_HK3VCBCX2.12BA062	ERX4139370	ERS3168842
EssNaut_PL06_CT2_5-10	CCU_ABRROSTA_2_HK3VCBCX2.12BA074	ERX4183320	ERS3168193
EssNaut_PL11_CT2_5-10	CCU_ABRSOSTA_2_HK3VCBCX2.12BA086	ERX4183331	ERS3168301
MDW_ST117_CT1_5-10	CCU_ABSKOSTA_2_HK3VCBCX2.12BA017	ERX4183346	ERS3168567
MDW_ST117_CT3_5-10	CCU_ABSMOSTA_2_HK3VCBCX2.12BA041	ERX4183359	ERS3168577
MDW_ST179_CT1_5-10	CCU_ABSNOSTA_2_HK3VCBCX2.12BA053	ERX4183369	ERS3168648
MDW_ST179_CT2_5-10	CCU_ABSOOSTA_2_HK3VCBCX2.12BA065	ERX4183379	ERS3168657
MDW_ST179_CT3_5-10	CCU_ABSPOSTA_2_HK3VCBCX2.12BA077	ERX4183388	ERS3168666
MDW_ST201_CT1_5-10	CCU_ABSQOSTA_2_HK3VCBCX2.12BA089	ERX4183397	ERS3168708
MDW_ST201_CT2_5-10	CCU_ABSROSTA_2_HK3VCBCX2.12BA006	ERX4183406	ERS3168717
MDW_ST201_CT3_5-10	CCU_ABSSOSTA_2_HK3VCBCX2.12BA018	ERX4183415	ERS3168724
MDW_ST215_CT1_5-10	CCU_ABSTOSTA_2_HK3VCBCX2.12BA030	ERX4183424	ERS3168765
MDW_ST215_CT2_5-10	CCU_ABSUOSTA_2_HK3VCBCX2.12BA042	ERX4183433	ERS3168772
MDW_ST215_CT3_5-10	CCU_ABSVOSTA_2_HK3VCBCX2.12BA054	ERX4183442	ERS3168779
MDW_ST22_CT2_5-10	CCU_ABSWOSTA_2_HK3VCBCX2.12BA066	ERX4183452	ERS3168437
MDW_ST38_CT1_5-10	CCU_ABSXOSTA_2_HK3VCBCX2.12BA078	ERX4183471	ERS3168452
MDW_ST38_CT2_5-10	CCU_ABSYOSTA_2_HK3VCBCX2.12BA090	ERX4183478	ERS3168458
MDW_ST38_CT3_5-10	CCU_ABSZOSTA_2_HK3VCBCX2.12BA007	ERX4183484	ERS3168463
MDW_ST68_CT1_5-10	CCU_ABTAOSTA_2_HK3VCBCX2.12BA019	ERX4183492	ERS3168511
MDW_ST68_CT2_5-10	CCU_ABTBOSTA_2_HK3VCBCX2.12BA031	ERX4183499	ERS3168517
MDW_ST68_CT3_5-10	CCU_ABTCOSTA_2_HK3VCBCX2.12BA043	ERX4183507	ERS3168523
PCT_F_CT2_5-10	CCU_ABTEOSTA_2_HK3VCBCX2.12BA067	ERX4183520	ERS3168954
PCT_F_CT3_5-10	CCU_ABTFOSTA_2_HK3VCBCX2.12BA079	ERX4183527	ERS3168959
PCT_I_CT4_5-10	CCU_ABTJOSTA_2_HK3VCBCX2.12BA032	ERX4183553	ERS3168944
PCT_T_CT1_5-10	CCU_ABTKOSTA_2_HK3VCBCX2.12BA044	ERX4183561	ERS3168914
PCT_T_CT2_5-10	CCU_ABTLOSTA_2_HK3VCBCX2.12BA056	ERX4183569	ERS3168919
PCT_T_CT3_5-10	CCU_ABTMOSTA_2_HK3VCBCX2.12BA068	ERX4183576	ERS3168924
AMIGO1_Site3_CT2_10-15	CCU_ABUXOSTA_2_HK3WHBCX2.12BA123	ERX4139390	ERS3168843
CANHROV_Site1_CT1_5-10	CCU_ABUYOSTA_2_HK3WHBCX2.12BA135	ERX4183285	ERS3168787
CANHROV_Site1_CT2_5-10	CCU_ABUZOSTA_2_HK3WHBCX2.12BA147	ERX4183291	ERS3168792
EssNaut_PL12_CL_10-15	CCU_ABVBOSTA_2_HK3WHBCX2.12BA171	ERX4183336	ERS3168339
MDW_ST117_CT1_10-15	CCU_ABVQOSTA_2_HK3WHBCX2.12BA161	ERX4183345	ERS3168568
MDW_ST117_CT2_10-15	CCU_ABVROSTA_2_HK3WHBCX2.12BA173	ERX4183350	ERS3168573
MDW_ST117_CT3_10-15	CCU_ABVSOSTA_2_HK3WHBCX2.12BA185	ERX4183356	ERS3168578
MDW_ST179_CT1_10-15	CCU_ABVTOSTA_2_HK3WHBCX2.12BA102	ERX4183363	ERS3168649
MDW_ST179_CT2_10-15	CCU_ABVUOSTA_2_HK3WHBCX2.12BA114	ERX4183373	ERS3168658
MDW_ST179_CT3_10-15	CCU_ABVVOSTA_2_HK3WHBCX2.12BA126	ERX4183383	ERS3168667
MDW_ST201_CT1_10-15	CCU_ABVWOSTA_2_HK3WHBCX2.12BA138	ERX4183392	ERS3168709
MDW_ST201_CT2_10-15	CCU_ABVXOSTA_2_HK3WHBCX2.12BA150	ERX4183401	ERS3168718
MDW_ST201_CT3_10-15	CCU_ABVYOSTA_2_HK3WHBCX2.12BA162	ERX4183410	ERS3168725
MDW_ST215_CT1_10-15	CCU_ABVZOSTA_2_HK3WHBCX2.12BA174	ERX4183419	ERS3168766
MDW_ST215_CT2_10-15	CCU_ABWAOSTA_2_HK3WHBCX2.12BA186	ERX4183428	ERS3168773
MDW_ST215_CT3_10-15	CCU_ABWBOSTA_2_HK3WHBCX2.12BA103	ERX4183437	ERS3168780
MDW_ST38_CT1_10-15	CCU_ABWCOSTA_2_HK3WHBCX2.12BA115	ERX4183468	ERS3168453
MDW_ST38_CT2_10-15	CCU_ABWDOSTA_2_HK3WHBCX2.12BA127	ERX4183475	ERS3168459
MDW_ST68_CT1_10-15	CCU_ABWFOSTA_2_HK3WHBCX2.12BA151	ERX4183488	ERS3168512
MDW_ST68_CT3_10-15	CCU_ABWHOSTA_2_HK3WHBCX2.12BA175	ERX4183503	ERS3168524
PCT_F_CT1_10-15	CCU_ABWIOSTA_2_HK3WHBCX2.12BA187	ERX4183511	ERS3168950
PCT_F_CT2_10-15	CCU_ABWJOSTA_2_HK3WHBCX2.12BA104	ERX4183517	ERS3168955
PCT_F_CT3_10-15	CCU_ABWKOSTA_2_HK3WHBCX2.12BA116	ERX4183524	ERS3168960
PCT_I_CT1_10-15	CCU_ABWLOSTA_2_HK3WHBCX2.12BA128	ERX4183532	ERS3168930
PCT_I_CT2_10-15	CCU_ABWMOSTA_2_HK3WHBCX2.12BA140	ERX4183539	ERS3168935
PCT_I_CT4_10-15	CCU_ABWOOSTA_2_HK3WHBCX2.12BA164	ERX4183550	ERS3168945
PCT_T_CT1_10-15	CCU_ABWPOSTA_2_HK3WHBCX2.12BA176	ERX4183558	ERS3168915
PCT_T_CT2_10-15	CCU_ABWQOSTA_2_HK3WHBCX2.12BA188	ERX4183566	ERS3168920
MDW_ST179_CT1_15-30	CCU_ABYDOSTA_1_HKNTLBCX2.12BA267	ERX4183364	ERS3168650
MDW_ST179_CT1_30-40	CCU_ABYEOSTA_1_HKNTLBCX2.12BA279	ERX4183367	ERS3168651
MDW_ST179_CT1_40-50	CCU_ABYFOSTA_1_HKNTLBCX2.12BA196	ERX4183368	ERS3168652
MDW_ST179_CT2_15-30	CCU_ABYGOSTA_1_HKNTLBCX2.12BA208	ERX4183374	ERS3168659
MDW_ST179_CT2_30-40	CCU_ABYHOSTA_1_HKNTLBCX2.12BA220	ERX4183377	ERS3168660
MDW_ST179_CT2_40-50	CCU_ABYIOSTA_1_HKNTLBCX2.12BA232	ERX4183378	ERS3168661
MDW_ST179_CT3_15-30	CCU_ABYJOSTA_1_HKNTLBCX2.12BA244	ERX4183384	ERS3168668
MDW_ST179_CT3_30-50	CCU_ABYKOSTA_1_HKNTLBCX2.12BA256	ERX4183387	ERS3168669
MDW_ST201_CT1_15-30	CCU_ABYLOSTA_1_HKNTLBCX2.12BA268	ERX4183393	ERS3168710
MDW_ST201_CT1_30-40	CCU_ABYMOSTA_1_HKNTLBCX2.12BA280	ERX4183396	ERS3168711
MDW_ST201_CT2_15-30	CCU_ABYNOSTA_1_HKNTLBCX2.12BA197	ERX4183402	ERS3168719
MDW_ST201_CT2_30-50	CCU_ABYOOSTA_1_HKNTLBCX2.12BA209	ERX4183405	ERS3168720
MDW_ST201_CT3_15-30	CCU_ABYPOSTA_1_HKNTLBCX2.12BA221	ERX4183411	ERS3168726
MDW_ST201_CT3_30-40	CCU_ABYQOSTA_1_HKNTLBCX2.12BA233	ERX4183414	ERS3168727
MDW_ST215_CT1_15-30	CCU_ABYROSTA_1_HKNTLBCX2.12BA245	ERX4183420	ERS3168767
MDW_ST215_CT1_30-40	CCU_ABYSOSTA_1_HKNTLBCX2.12BA257	ERX4183423	ERS3168768
MDW_ST215_CT2_15-30	CCU_ABYTOSTA_1_HKNTLBCX2.12BA269	ERX4183429	ERS3168774
MDW_ST215_CT2_30-40	CCU_ABYUOSTA_1_HKNTLBCX2.12BA281	ERX4183432	ERS3168775
MDW_ST215_CT3_15-30	CCU_ABYVOSTA_1_HKNTLBCX2.12BA198	ERX4183438	ERS3168781
MDW_ST215_CT3_30-40	CCU_ABYWOSTA_1_HKNTLBCX2.12BA210	ERX4183441	ERS3168782
MDW_ST68_CT1_15-30	CCU_ABYXOSTA_1_HKNTLBCX2.12BA222	ERX4183489	ERS3168513
MDW_ST68_CT2_15-30	CCU_ABYYOSTA_1_HKNTLBCX2.12BA234	ERX4183496	ERS3168519
MDW_ST68_CT3_15-30	CCU_ABYZOSTA_1_HKNTLBCX2.12BA246	ERX4183504	ERS3168525
AMIGO1_Sampling_blank_core	CCU_ACABOSTA_1_HKNTLBCX2.12BA202	ERX4139410	ERS3726769
AMIGO1_Sampling_blank_horizon	CCU_ACACOSTA_1_HKNTLBCX2.12BA214	ERX4139411	ERS3726770
EssNaut_extraction_control	CDX_AAAAOSTA_1_H3WJNBCX2.12BA060	ERX3674425	ERS3727383
MDW_extraction_control	CDX_AAABOSTA_1_H3WJNBCX2.12BA048	ERX3624643	ERS3727407
PS16_13_extraction_control_1_05022018_HER_CHR_AMG_A	CDX_AACHOSTA_2_HK3MKBCX2.12BA045	ERX4183577	ERS3727415
PS16_13_extraction_control_1_05022018_HER_CHR_AMG_B	CDX_AACHOSTA_1_HK3MKBCX2.12BA045	ERX3674428	ERS3727415
PS16_13_extraction_control_2_06022018_AMG_A	CDX_AACIOSTA_2_HK3MKBCX2.12BA057	ERX4183579	ERS3727416
PS16_13_extraction_control_2_06022018_AMG_B	CDX_AACIOSTA_1_HK3MKBCX2.12BA057	ERX4183578	ERS3727416
PS16_15_extraction_control_3_15022019_ALP_PCT_A	CDX_AACJOSTA_2_HK3MKBCX2.12BA069	ERX4183581	ERS3727417
PS16_15_extraction_control_3_15022019_ALP_PCT_B	CDX_AACJOSTA_1_HK3MKBCX2.12BA069	ERX4183580	ERS3727417
PS16_15_extraction_control_4_16022019_PCT_InDeep_A	CDX_AACKOSTA_2_HK3MKBCX2.12BA081	ERX4183582	ERS3727418
PS16_15_extraction_control_4_16022019_PCT_InDeep_B	CDX_AACKOSTA_1_HK3MKBCX2.12BA081	ERX3674429	ERS3727418
MDW_extraction_control_2_A	CDX_AACNOSTA_2_HK3MKBCX2.12BA022	ERX4183339	ERS3727421
MDW_extraction_control_2_B	CDX_AACNOSTA_1_HK3MKBCX2.12BA022	ERX3674430	ERS3727421
MDW_extraction_control_3_A	CDX_AACOOSTA_2_HK3MKBCX2.12BA034	ERX4183341	ERS3727422
MDW_extraction_control_3_B	CDX_AACOOSTA_1_HK3MKBCX2.12BA034	ERX4183340	ERS3727422
Control_Negatif_PCR_1_A	CEB_JAOSTA_2_HK3MKBCX2.12BA071	ERX4183297	ERS3727429
Control_Negatif_PCR_1_B	CEB_JAOSTA_1_HK3MKBCX2.12BA071	ERX3674437	ERS3727429
Control_Negatif_PCR_2_A	CEB_JBOSTA_2_HK3MKBCX2.12BA083	ERX4183303	ERS3727429
Control_Negatif_PCR_2_B	CEB_JBOSTA_1_HK3MKBCX2.12BA083	ERX3674438	ERS3727429
Control_Negatif_PCR_3_A	CEB_JCOSTA_2_HK5C7BCX2.12BA359	ERX4183305	ERS3727429
Control_Negatif_PCR_3_B	CEB_JCOSTA_1_HK5C7BCX2.12BA359	ERX4183304	ERS3727429
Control_Negatif_PCR_4_A	CEB_JDOSTA_2_HK5C7BCX2.12BA371	ERX4183307	ERS3727429
Control_Negatif_PCR_4_B	CEB_JDOSTA_1_HK5C7BCX2.12BA371	ERX4183306	ERS3727429
Control_Negatif_PCR_5_A	CEB_JEOSTA_2_HK3MKBCX2.12BA167	ERX4183308	ERS3727429
Control_Negatif_PCR_5_B	CEB_JEOSTA_1_HK3MKBCX2.12BA167	ERX3674439	ERS3727429
Control_Negatif_PCR_6_A	CEB_JFOSTA_2_HK3MKBCX2.12BA179	ERX4183309	ERS3727429
Control_Negatif_PCR_6_B	CEB_JFOSTA_1_HK3MKBCX2.12BA179	ERX3674440	ERS3727429
Control_Negatif_PCR_7_A	CEB_JGOSTA_2_HK5C7BCX2.12BA263	ERX4183311	ERS3727429
Control_Negatif_PCR_7_B	CEB_JGOSTA_1_HK5C7BCX2.12BA263	ERX4183310	ERS3727429
Control_Negatif_PCR_8_A	CEB_JHOSTA_2_HK5C7BCX2.12BA275	ERX4183313	ERS3727429
Control_Negatif_PCR_8_B	CEB_JHOSTA_1_HK5C7BCX2.12BA275	ERX4183312	ERS3727429
Control_Negatif_PCR_9	CEB_JIOSTA_2_HK3VCBCX2.12BA071	ERX4183314	ERS3727429
Control_Negatif_PCR_10	CEB_JJOSTA_2_HK3VCBCX2.12BA083	ERX4183298	ERS3727429
Control_Negatif_PCR_11	CEB_JKOSTA_2_HK3WHBCX2.12BA167	ERX4183299	ERS3727429
Control_Negatif_PCR_12	CEB_JLOSTA_2_HK3WHBCX2.12BA179	ERX4183300	ERS3727429
Control_Negatif_PCR_13	CEB_JMOSTA_1_HKNTLBCX2.12BA263	ERX4183301	ERS3727429
Control_Negatif_PCR_14	CEB_JNOSTA_1_HKNTLBCX2.12BA275	ERX4183302	ERS3727429
